# Supplementary material for: The association between sport-technology use and kinesiophobia among people with disabilities: serial multiple mediation of health locus of control and self-efficacy
Source: Front Psychol. 2026 Jul 14;17:1802772. doi: 10.3389/fpsyg.2026.1802772 (PMC13407096; doi:10.3389/fpsyg.2026.1802772)
Supplement: Supplementary file 1 [file Table_1.XLSX]

## Sheet: Sheet1
区域	年龄	城乡	类型	A1	A2	A3	A4	A5	A6	A7	A8	X	B1	B2	B3	B4	B5	B6	B7	B8	B9	B10	B11	B12	B13	B14	B15	B16	B17	Y	C1	C2	C3	C4	C5	C6	C7	C8	C9	C10	C11	C12	C13	C14	C15	C16	C17	C18	M1
3	4	2	1	1	3	3	4	3	3	3	1	2.625	2	2	3	3	3	2	4	2	2	3	3	3	3	3	2	2	2	2.58824	2	1	3	3	4	2	3	4	4	4	2	3	3	3	4	3	2	4	3
1	1	1	2	4	3	1	3	4	4	5	4	3.5	3	3	4	4	4	2	3	3	4	4	3	3	5	3	3	3	4	3.41176	3	3	4	4	2	3	4	3	2	4	4	3	4	3	4	4	3	4	3.38889
3	4	1	2	2	1	3	2	2	2	1	2	1.875	3	4	4	3	2	2	2	1	4	5	3	2	1	2	2	3	3	2.70588	4	3	3	5	4	4	2	4	4	4	4	2	4	3	1	3	3	2	3.27778
1	3	1	1	2	1	3	3	5	2	3	2	2.625	4	1	2	2	1	5	1	1	1	2	3	2	2	2	5	1	4	2.29412	4	5	3	5	3	4	4	3	5	3	3	5	5	2	5	4	3	3	3.83333
1	1	2	2	4	4	3	3	5	5	4	4	4	1	4	4	4	3	4	4	2	3	3	3	1	3	3	4	4	4	3.17647	1	3	3	2	4	4	3	3	2	3	2	3	1	4	4	5	1	3	2.83333
2	1	1	3	4	4	4	5	4	3	5	5	4.25	3	2	3	3	3	3	3	3	3	2	3	3	3	4	3	2	2	2.82353	5	5	4	5	5	5	5	5	4	4	4	5	2	5	5	5	4	5	4.55556
2	1	2	2	3	3	3	2	3	3	2	2	2.625	2	3	2	1	2	2	2	1	1	3	2	2	2	3	1	3	2	2	3	2	4	4	5	4	5	5	4	4	5	4	5	4	1	4	2	4	3.83333
1	1	2	3	2	5	5	4	5	4	4	5	4.25	2	3	3	2	3	4	2	4	4	2	2	3	2	2	5	3	2	2.82353	5	5	4	3	1	4	4	4	4	5	5	4	5	5	5	4	3	4	4.11111
1	1	1	1	1	5	4	4	5	5	4	5	4.125	4	3	5	5	4	4	3	4	4	4	4	4	3	3	4	2	1	3.58824	3	3	4	3	1	4	3	3	4	4	3	4	4	3	1	4	5	4	3.33333
1	2	2	3	4	4	5	4	4	4	5	3	4.125	2	3	2	2	2	2	1	2	3	5	1	2	1	3	3	3	3	2.35294	4	3	1	3	3	3	4	4	5	4	3	3	3	4	3	4	3	3	3.33333
2	2	2	2	5	5	5	3	4	4	2	5	4.125	3	2	3	2	2	2	3	2	2	3	3	1	2	5	2	2	2	2.41176	3	4	3	3	4	4	3	4	4	3	4	2	4	1	4	4	5	3	3.44444
3	3	2	3	4	3	3	4	4	4	4	4	3.75	2	2	2	2	3	2	2	3	4	2	2	3	2	3	4	5	3	2.70588	4	4	4	5	4	4	5	1	4	2	4	2	4	2	4	4	2	2	3.38889
1	4	2	2	1	4	4	4	4	3	3	4	3.375	2	1	4	1	1	3	2	2	1	2	1	2	1	1	1	1	2	1.64706	3	1	3	3	3	4	4	4	4	5	4	3	3	4	3	3	3	2	3.27778
2	2	2	3	4	3	1	3	5	3	4	4	3.375	4	3	4	4	4	4	3	4	3	3	5	4	2	4	3	1	1	3.29412	4	4	3	3	2	2	2	3	4	3	3	5	3	3	4	3	4	4	3.27778
3	3	2	1	4	4	3	4	4	4	3	3	3.625	1	1	3	1	2	2	1	5	2	1	1	1	1	5	1	2	4	2	3	3	4	5	3	4	4	4	4	3	3	4	4	2	3	4	1	3	3.38889
3	4	2	3	5	4	4	4	4	5	5	3	4.25	2	1	2	2	2	1	3	2	3	1	1	2	2	3	5	3	1	2.11765	3	4	4	4	5	4	3	4	5	3	5	3	3	3	4	4	4	4	3.83333
1	3	2	3	3	2	5	2	4	3	2	2	2.875	3	2	3	3	2	3	2	4	2	2	3	2	2	2	3	3	1	2.47059	4	3	4	4	3	4	3	4	4	3	4	3	3	4	3	1	5	4	3.5
2	1	1	3	3	4	4	4	5	5	5	1	3.875	2	2	3	3	2	1	2	2	2	3	1	2	3	3	4	3	3	2.41176	2	5	5	5	2	5	5	5	5	4	5	4	4	2	5	4	3	4	4.11111
3	2	1	1	5	2	5	2	5	5	5	4	4.125	2	3	1	3	2	3	2	3	3	2	4	4	3	3	3	3	3	2.76471	4	4	1	4	3	2	4	5	3	4	4	4	3	4	3	4	4	4	3.55556
2	1	1	2	5	4	5	5	3	4	4	3	4.125	3	1	3	2	4	5	3	1	2	2	2	2	3	2	2	4	2	2.52941	5	3	3	5	4	3	3	2	3	3	3	3	3	3	2	3	4	3	3.22222
3	3	2	2	4	3	3	3	5	3	3	4	3.5	3	4	4	3	3	1	4	3	3	4	2	3	4	4	3	5	4	3.35294	5	5	5	5	5	4	5	5	2	5	4	5	4	5	5	2	5	5	4.5
1	2	1	1	5	3	3	4	4	4	3	3	3.625	2	2	1	2	1	5	2	4	3	2	1	1	2	5	2	4	1	2.35294	3	4	4	3	4	4	4	3	5	4	1	4	3	3	4	5	3	3	3.55556
2	1	1	3	5	4	5	4	4	4	4	5	4.375	5	1	1	5	2	4	5	1	4	5	3	2	4	2	1	1	3	2.88235	4	4	5	4	5	4	4	5	5	5	4	2	4	5	4	4	2	2	4
2	2	1	1	4	4	4	3	3	2	3	4	3.375	1	3	2	4	1	2	3	3	3	2	2	2	3	2	3	5	3	2.58824	4	4	3	3	3	4	4	4	4	3	2	3	4	4	3	3	3	4	3.44444
1	3	1	1	4	5	4	4	4	1	2	4	3.5	1	2	2	1	2	3	3	4	2	3	1	2	4	3	5	3	2	2.52941	4	1	4	3	3	4	4	3	4	4	2	3	4	4	4	3	3	3	3.33333
2	1	1	2	4	5	5	5	5	4	1	5	4.25	4	3	3	3	2	4	3	3	3	4	3	4	4	3	4	3	5	3.41176	3	4	4	3	3	4	3	4	4	2	3	3	3	3	4	3	1	3	3.16667
1	2	2	2	2	5	3	4	4	4	4	5	3.875	1	1	2	2	2	2	1	5	2	2	2	1	2	1	1	3	2	1.88235	4	2	3	4	2	4	5	4	4	4	3	3	4	4	3	3	4	3	3.5
1	2	2	3	4	4	4	4	4	4	2	3	3.625	3	4	3	4	4	3	4	3	1	4	2	1	4	3	3	4	3	3.11765	4	4	3	3	3	4	4	4	4	4	1	3	3	4	3	4	3	4	3.44444
2	3	2	3	3	4	4	4	4	4	4	3	3.75	1	3	2	2	2	3	3	4	3	3	2	4	3	2	3	5	1	2.70588	3	2	3	3	4	4	5	3	4	3	3	3	4	3	3	3	4	3	3.33333
1	1	1	2	3	3	1	4	4	3	4	4	3.25	3	4	3	3	1	3	1	4	3	4	4	3	4	1	4	3	4	3.05882	4	4	1	1	5	5	5	4	4	4	2	5	5	5	4	4	5	4	3.94444
1	3	1	2	5	4	4	4	4	4	2	5	4	1	2	5	2	2	2	1	2	2	2	5	2	1	1	2	1	1	2	5	2	5	5	5	4	1	5	1	5	4	5	5	5	5	4	3	5	4.11111
1	1	1	3	3	3	3	3	3	3	3	3	3	1	1	4	2	5	1	2	1	2	4	1	1	1	4	2	3	1	2.11765	5	1	3	1	1	1	2	3	3	4	4	4	3	3	3	4	3	4	2.88889
1	3	2	3	4	1	2	3	4	3	3	4	3	3	5	2	3	2	2	2	3	2	5	2	2	5	1	3	2	3	2.76471	4	4	4	4	3	3	4	4	3	4	3	3	1	3	3	3	3	3	3.27778
3	4	1	3	1	1	1	2	4	4	5	4	2.75	2	2	3	2	2	5	3	2	2	2	3	2	2	2	3	5	3	2.64706	3	3	3	5	4	3	1	3	3	2	4	1	4	4	4	4	3	4	3.22222
3	2	1	2	4	3	4	1	4	1	4	3	3	4	5	2	2	2	3	3	2	2	3	2	5	3	2	3	2	3	2.82353	3	3	3	3	4	3	3	3	4	3	4	3	4	3	3	4	4	3	3.33333
3	4	2	3	3	2	4	4	3	2	3	3	3	3	3	1	5	3	5	2	1	2	4	4	4	2	3	2	2	2	2.82353	3	4	4	3	4	3	4	4	3	3	4	3	5	2	4	5	4	4	3.66667
2	3	1	1	4	2	3	3	5	5	3	5	3.75	1	2	2	2	2	2	2	4	1	1	1	2	2	2	2	2	2	1.88235	1	4	1	1	4	3	3	4	2	3	3	3	2	4	2	4	3	1	2.66667
3	4	1	3	2	3	3	3	3	2	2	3	2.625	5	2	2	1	2	3	2	1	2	2	1	3	2	4	2	5	1	2.35294	4	4	1	4	4	4	3	3	5	1	3	4	3	3	3	3	1	4	3.16667
2	3	1	3	3	2	2	3	2	3	3	5	2.875	1	2	2	2	1	2	1	1	2	2	4	2	2	4	2	4	3	2.17647	3	3	3	2	4	4	4	5	3	4	4	4	4	4	4	4	4	3	3.66667
2	2	2	1	5	3	1	4	5	4	1	5	3.5	2	3	2	3	3	3	3	2	2	2	2	2	2	3	2	2	1	2.29412	1	4	5	4	4	5	4	2	5	5	4	4	4	5	4	2	5	3	3.88889
3	2	1	1	4	3	2	2	3	3	3	3	2.875	2	3	2	3	3	4	2	3	2	3	2	1	2	3	4	3	2	2.58824	5	5	5	4	4	3	4	5	5	2	2	4	4	5	5	4	5	4	4.16667
3	2	1	1	1	3	4	2	3	4	3	4	3	1	3	1	1	1	1	1	5	5	1	1	1	2	1	2	2	1	1.76471	3	3	4	4	4	3	3	3	3	4	3	3	3	3	4	4	2	4	3.33333
2	1	2	2	1	4	3	3	4	4	3	4	3.25	2	3	2	2	2	2	2	5	3	2	2	3	2	3	2	2	3	2.47059	4	2	4	3	3	3	3	2	4	4	4	3	3	4	4	4	4	4	3.44444
1	3	1	2	3	3	4	3	4	3	4	3	3.375	3	3	3	1	2	2	1	2	1	2	4	3	3	3	2	5	3	2.52941	5	4	5	5	5	4	5	4	4	2	1	5	5	4	4	4	4	1	3.94444
3	4	1	3	3	2	3	2	4	4	4	4	3.25	2	3	2	2	1	3	2	4	2	2	4	1	3	2	4	4	2	2.52941	4	1	5	4	4	4	5	5	1	4	4	4	4	5	5	3	4	5	3.94444
3	2	1	3	4	3	2	2	4	2	2	5	3	5	3	4	1	3	5	1	3	2	2	3	2	3	3	3	2	2	2.76471	1	4	4	4	3	5	5	4	4	4	5	4	4	5	2	4	4	4	3.88889
3	1	1	1	3	3	5	2	5	2	2	5	3.375	1	1	1	1	2	2	1	1	2	2	1	2	5	1	1	2	1	1.58824	3	4	3	4	3	4	3	5	4	3	2	1	3	3	3	4	3	5	3.33333
2	2	1	2	3	3	5	2	4	4	2	3	3.25	4	1	2	2	2	2	2	2	1	2	3	2	1	4	3	1	2	2.11765	4	4	4	1	4	4	5	5	5	4	4	4	5	5	4	3	5	1	3.94444
3	1	1	3	3	3	3	3	4	3	4	3	3.25	2	1	2	1	2	1	5	2	2	2	2	1	2	1	1	1	3	1.82353	5	3	5	5	5	5	4	5	5	5	5	5	4	4	3	4	1	5	4.33333
2	2	2	2	3	3	2	3	2	2	3	3	2.625	2	5	2	4	2	5	1	3	2	2	3	3	2	3	2	3	2	2.70588	4	4	5	3	3	3	4	4	4	4	4	3	4	4	3	3	5	3	3.72222
1	4	1	2	4	5	4	5	5	5	4	1	4.125	2	2	2	1	2	1	2	3	1	1	2	4	4	1	2	1	1	1.88235	5	4	5	5	1	4	4	4	5	2	5	4	4	4	5	5	3	4	4.05556
3	2	2	2	4	4	3	4	4	4	5	5	4.125	2	3	2	3	3	3	3	5	2	3	5	3	2	3	2	4	2	2.94118	4	3	5	5	5	4	3	5	3	1	3	4	4	3	3	3	5	5	3.77778
3	2	2	1	4	4	4	5	5	2	5	4	4.125	3	2	3	2	3	3	3	3	4	3	2	4	2	3	3	3	3	2.88235	5	5	4	1	2	5	4	4	4	4	5	4	5	5	1	5	5	5	4.05556
1	4	1	3	1	2	2	2	4	2	2	3	2.25	2	3	2	2	1	2	2	2	3	3	2	2	2	2	4	2	2	2.23529	4	5	5	4	4	5	5	4	4	5	5	4	4	5	5	4	4	5	4.5
2	1	2	2	4	5	5	4	5	5	4	5	4.625	4	5	2	2	3	1	1	2	2	1	1	1	5	2	2	1	2	2.17647	4	4	4	5	3	3	3	1	3	2	3	4	2	3	4	3	3	4	3.22222
2	2	2	1	3	3	3	1	4	3	5	3	3.125	2	2	2	3	2	2	2	3	5	3	2	2	2	2	2	5	4	2.64706	4	3	4	5	5	4	4	3	4	3	4	4	3	4	4	3	3	1	3.61111
1	2	2	3	2	4	4	3	4	4	4	3	3.5	5	5	1	2	1	1	1	1	1	2	3	1	1	1	2	1	1	1.76471	4	3	3	2	3	3	4	4	1	3	3	3	3	3	3	4	3	4	3.11111
1	2	1	3	5	4	4	4	4	4	4	4	4.125	2	3	2	2	3	3	5	2	2	1	5	3	3	2	5	2	3	2.82353	3	3	5	4	4	5	3	3	4	3	3	2	2	4	2	4	3	3	3.33333
1	4	2	1	5	4	4	5	5	4	1	5	4.125	5	2	3	3	3	2	2	5	2	2	3	2	3	4	3	4	2	2.94118	4	4	5	5	4	4	4	1	5	4	5	5	5	5	4	4	2	4	4.11111
3	3	1	3	4	4	5	5	5	4	4	4	4.375	3	3	1	3	2	3	2	3	2	3	3	3	5	2	3	5	3	2.88235	2	3	4	1	4	3	4	4	3	4	1	2	4	2	4	4	3	4	3.11111
3	3	2	3	4	3	4	4	4	5	5	5	4.25	3	3	2	3	4	2	3	2	4	3	2	2	2	2	4	5	2	2.82353	3	4	5	3	5	4	3	3	3	4	3	3	3	3	1	3	3	2	3.22222
2	4	2	1	2	3	5	2	2	2	3	2	2.625	3	3	3	4	3	2	2	2	3	3	2	2	1	2	3	5	4	2.76471	3	3	5	4	2	4	5	5	1	4	3	3	3	3	4	5	4	5	3.66667
2	3	2	3	4	4	4	5	3	5	4	2	3.875	2	1	1	1	1	2	2	2	1	2	1	2	2	4	3	2	1	1.76471	4	4	5	4	5	4	5	2	5	5	4	5	4	2	5	4	4	4	4.16667
1	2	2	1	3	2	3	3	4	3	4	4	3.25	1	5	2	1	1	3	1	1	2	1	1	2	2	2	1	4	1	1.82353	4	2	3	4	4	3	5	4	3	3	4	3	2	4	3	3	4	4	3.44444
2	4	2	1	2	1	4	3	2	1	4	4	2.625	2	2	3	4	1	2	2	2	2	3	2	2	2	1	2	5	3	2.35294	5	3	3	4	3	4	3	3	2	3	3	1	4	4	4	3	4	4	3.33333
3	4	1	2	5	4	2	2	5	5	3	5	3.875	3	3	4	3	3	4	3	4	2	4	4	3	3	3	3	3	2	3.17647	3	3	2	4	3	4	4	3	3	4	3	4	1	3	3	4	3	4	3.22222
1	1	2	2	5	4	5	4	5	4	3	5	4.375	5	1	2	2	2	1	1	2	2	1	2	2	5	2	5	1	1	2.17647	4	3	2	3	4	4	4	3	5	3	4	3	5	3	4	4	1	3	3.44444
1	2	2	1	3	4	3	3	3	3	3	1	2.875	1	2	3	2	2	2	1	4	1	4	3	2	3	5	2	3	3	2.52941	2	3	4	4	5	5	5	1	5	4	5	5	5	4	4	4	4	5	4.11111
1	3	1	2	4	4	4	5	3	4	3	1	3.5	3	2	3	1	2	3	2	5	3	2	2	2	2	3	3	2	3	2.52941	2	3	4	4	4	2	3	5	3	4	4	4	5	3	4	4	3	3	3.55556
3	2	1	3	3	3	4	3	4	4	3	1	3.125	3	5	3	1	3	2	2	2	3	3	5	2	3	2	5	3	3	2.94118	3	4	4	3	4	4	3	4	4	4	3	1	4	4	2	3	3	4	3.38889
1	3	2	1	4	2	4	4	3	4	3	4	3.5	1	2	3	3	2	1	1	2	3	3	2	2	3	2	2	2	3	2.17647	4	4	4	3	3	3	4	3	4	2	3	4	4	3	5	4	4	4	3.61111
1	3	1	2	2	5	5	3	1	4	5	3	3.5	3	2	3	2	2	3	2	2	2	3	4	2	2	3	3	2	2	2.47059	3	3	4	3	4	3	4	2	1	5	3	3	4	5	4	4	3	3	3.38889
3	1	2	2	2	2	2	3	3	2	2	2	2.25	3	2	2	4	2	2	2	2	4	3	2	3	2	4	3	3	3	2.70588	2	1	5	5	4	5	5	1	2	3	5	5	5	5	5	4	5	3	3.88889
2	1	2	1	4	4	4	1	4	3	3	3	3.25	1	2	4	1	4	5	1	1	1	2	3	3	2	4	2	2	1	2.29412	2	4	4	3	3	4	3	3	3	1	4	2	3	1	4	4	4	1	2.94444
3	3	2	1	3	4	4	4	5	3	1	4	3.5	3	2	3	3	3	2	3	2	5	5	2	3	3	3	2	4	2	2.94118	4	1	4	1	1	4	1	4	3	4	3	3	3	3	4	4	4	3	3
2	2	1	2	4	4	4	4	4	5	5	5	4.375	1	1	5	1	2	2	2	1	2	1	2	1	4	1	2	2	1	1.82353	3	5	5	1	4	5	5	4	5	4	3	4	4	4	3	4	2	5	3.88889
1	1	1	2	5	5	5	4	5	5	4	4	4.625	2	2	3	2	3	2	3	2	2	2	2	3	2	2	2	3	3	2.35294	3	4	5	4	5	5	2	4	4	4	4	5	4	4	5	5	4	3	4.11111
2	2	2	1	4	3	4	5	3	1	4	3	3.375	2	5	2	3	4	3	2	2	2	1	2	3	3	3	2	2	2	2.52941	2	4	3	2	3	5	3	3	5	5	3	4	5	4	5	4	3	5	3.77778
3	2	2	1	5	4	4	4	5	5	1	5	4.125	2	3	1	2	2	3	3	3	5	3	1	1	2	2	3	2	3	2.41176	4	3	1	5	3	3	3	3	4	3	1	3	3	5	3	3	4	3	3.16667
1	3	2	3	4	5	4	4	5	4	4	1	3.875	5	2	1	3	4	1	2	2	5	2	2	2	2	2	2	3	1	2.41176	5	5	5	2	4	5	4	4	5	4	3	5	4	5	4	5	5	5	4.38889
3	1	2	2	4	1	4	4	2	3	4	3	3.125	4	3	3	3	3	3	3	2	2	4	4	3	1	3	4	3	3	3	3	1	2	4	4	5	3	3	4	3	3	3	4	3	3	4	3	5	3.33333
2	3	2	3	1	4	3	3	3	4	4	4	3.25	3	3	2	5	2	3	3	3	3	3	2	3	1	2	2	3	3	2.70588	4	3	5	4	5	4	4	4	4	5	4	4	4	4	3	4	4	5	4.11111
3	2	1	3	3	3	4	3	3	4	4	3	3.375	2	1	2	3	2	3	3	1	2	2	2	2	1	3	1	2	2	2	4	3	3	3	4	4	3	4	4	4	3	4	1	4	3	4	3	1	3.27778
3	4	1	3	1	4	4	5	5	4	4	5	4	3	2	2	1	4	3	2	3	2	3	2	2	3	4	2	3	1	2.47059	4	5	4	5	3	1	4	1	4	3	3	4	5	5	5	4	5	2	3.72222
3	1	2	2	2	3	1	2	2	2	3	2	2.125	2	3	3	3	2	2	2	1	5	2	2	2	2	3	2	3	3	2.47059	4	1	4	5	4	5	2	3	2	5	5	5	4	5	5	5	4	4	4
3	4	2	1	3	2	2	2	2	1	3	3	2.25	4	3	3	3	3	3	3	4	5	3	3	3	4	4	4	3	2	3.35294	4	3	3	4	1	3	3	4	1	4	3	4	4	3	3	3	3	3	3.11111
2	2	1	2	5	5	4	1	4	3	5	3	3.75	2	1	1	1	1	1	1	3	1	5	1	1	2	4	2	2	2	1.82353	4	2	3	4	3	3	1	3	3	2	3	4	4	3	3	4	1	3	2.94444
1	1	2	1	5	3	3	3	3	3	4	4	3.5	2	5	3	3	3	5	2	3	2	2	3	3	1	2	2	4	3	2.82353	4	3	4	4	3	4	4	3	4	4	4	3	3	2	4	4	3	4	3.55556
1	1	1	1	3	2	3	2	2	2	2	3	2.375	2	3	2	3	5	5	2	3	3	5	3	3	2	2	4	5	5	3.35294	3	3	3	5	4	4	3	3	3	3	4	1	5	3	4	3	4	3	3.38889
3	1	1	3	3	2	5	3	3	3	3	2	3	4	3	4	3	4	3	3	4	4	4	4	4	3	4	3	4	3	3.58824	4	4	5	4	4	5	2	3	4	4	1	3	4	4	3	3	3	1	3.38889
1	4	2	3	4	4	1	4	5	5	4	4	3.875	2	3	2	5	4	2	2	3	2	2	2	3	2	5	1	2	3	2.64706	4	4	3	5	4	1	3	4	3	4	4	3	4	4	1	4	4	5	3.55556
2	1	1	1	2	3	1	5	5	5	4	4	3.625	3	2	2	2	3	3	2	2	2	3	1	3	2	3	2	5	5	2.64706	2	1	3	1	5	4	4	3	2	4	3	3	4	3	3	4	4	4	3.16667
1	3	2	2	4	5	3	4	4	1	2	5	3.5	3	3	2	2	3	2	2	5	5	5	2	2	2	5	2	5	3	3.11765	5	4	5	4	5	5	2	5	4	4	5	4	5	5	2	4	5	5	4.33333
2	1	2	1	4	4	3	1	3	3	4	5	3.375	2	1	2	2	1	1	1	3	2	5	2	3	1	2	5	2	1	2.11765	3	3	4	3	2	4	3	1	1	3	2	3	3	3	3	4	4	5	3
3	2	2	1	4	4	3	4	1	5	3	4	3.5	5	3	2	2	2	3	3	3	1	2	3	1	3	3	3	2	3	2.58824	3	4	4	4	3	3	4	3	5	3	3	1	4	4	3	4	3	3	3.38889
2	3	1	2	5	2	1	3	3	5	5	5	3.625	2	2	2	1	2	2	2	2	1	3	4	2	3	3	3	2	2	2.23529	3	3	4	4	3	4	4	3	1	3	2	3	5	3	3	4	3	4	3.27778
3	1	2	3	2	5	4	4	4	4	4	5	4	3	2	3	3	2	4	4	3	3	3	2	3	3	3	2	3	5	3	1	3	3	4	4	3	4	3	4	3	4	3	3	4	3	3	5	3	3.33333
2	1	1	2	3	3	3	3	3	4	3	2	3	4	3	2	3	3	3	3	2	3	3	3	1	2	2	2	2	3	2.58824	1	3	2	4	2	4	4	2	1	3	3	3	4	2	3	3	3	3	2.77778
2	4	2	1	4	2	5	2	4	3	2	2	3	2	3	3	5	3	2	3	2	2	3	2	4	2	3	2	5	3	2.88235	5	4	5	5	5	5	4	5	4	5	3	5	4	1	4	4	1	5	4.11111
1	2	1	3	4	3	4	3	1	4	4	3	3.25	1	2	3	1	1	2	1	2	1	2	1	2	2	1	1	3	1	1.58824	4	3	3	5	4	4	4	2	4	3	2	4	3	3	3	4	3	2	3.33333
3	1	1	3	4	3	4	1	3	3	3	3	3	2	2	3	2	1	3	3	2	3	3	3	3	2	3	3	3	3	2.58824	5	2	4	4	4	5	1	1	4	4	5	1	4	5	4	4	4	4	3.61111
1	2	1	2	4	4	3	2	5	3	4	1	3.25	3	3	2	3	2	3	3	2	3	3	2	3	3	2	3	3	4	2.76471	5	5	3	3	4	3	3	3	5	4	4	5	5	4	5	3	2	3	3.83333
3	3	2	1	5	5	4	5	5	5	2	4	4.375	4	5	2	2	2	3	3	2	2	5	5	2	3	3	3	2	3	3	5	5	2	5	2	4	5	5	2	4	4	5	4	4	4	5	4	2	3.94444
2	1	2	1	2	3	2	2	2	2	2	2	2.125	2	1	1	1	1	2	2	1	2	1	1	2	3	3	1	2	1	1.58824	5	4	3	5	5	5	5	4	5	4	4	5	5	5	4	4	5	5	4.55556
1	3	1	1	5	3	5	2	4	4	2	2	3.375	4	3	3	4	4	3	3	4	3	3	3	3	4	4	3	2	3	3.29412	5	5	4	5	5	5	5	5	5	4	5	2	1	4	4	5	3	4	4.22222
2	2	2	1	5	5	3	4	4	4	5	1	3.875	4	2	3	3	3	4	3	2	3	2	2	3	5	3	5	2	4	3.11765	4	5	5	5	2	4	4	5	2	5	2	5	4	4	4	1	4	2	3.72222
3	2	2	2	1	5	1	5	5	2	4	5	3.5	2	3	1	3	3	3	3	2	3	3	3	1	2	5	1	2	2	2.47059	4	4	3	4	3	3	4	3	4	5	2	3	4	5	1	4	3	1	3.33333
1	1	2	3	4	5	5	4	5	4	5	4	4.5	2	2	1	2	2	2	1	1	1	1	1	2	2	2	2	1	3	1.64706	5	4	1	4	5	4	4	3	4	5	2	4	4	4	4	5	5	4	3.94444
3	1	2	1	3	4	5	4	3	3	5	4	3.875	3	2	4	5	2	3	2	1	3	3	1	3	2	3	2	1	3	2.52941	3	4	4	3	4	5	4	3	2	3	3	4	4	3	3	3	4	4	3.5
3	1	1	2	4	5	4	5	4	5	5	4	4.5	3	3	2	2	3	5	3	2	2	2	2	4	3	2	2	2	2	2.58824	3	3	4	2	4	4	3	3	3	3	3	4	3	3	4	3	3	3	3.22222
3	2	1	3	4	1	1	5	5	5	2	5	3.5	3	2	3	2	5	2	3	2	3	2	3	3	2	2	1	5	2	2.64706	3	4	3	3	3	2	4	4	4	2	3	3	3	3	5	3	4	3	3.27778
3	2	1	3	4	5	5	5	5	4	4	5	4.625	2	2	1	3	3	2	2	4	3	2	2	3	3	3	2	3	2	2.47059	4	5	4	4	4	4	1	4	1	5	3	4	5	5	4	5	1	4	3.72222
1	2	2	1	4	2	3	3	4	4	3	1	3	2	3	5	3	2	2	3	3	3	2	3	3	2	3	4	2	3	2.82353	1	2	3	4	4	3	2	3	4	1	3	3	3	3	4	4	3	3	2.94444
3	4	1	2	5	1	5	5	4	5	5	1	3.875	1	2	2	2	1	2	2	2	2	1	2	4	4	1	1	1	2	1.88235	3	4	1	4	3	4	4	1	4	4	2	2	4	4	4	4	3	3	3.22222
3	3	1	2	5	5	5	5	5	5	5	4	4.875	2	2	4	1	3	2	3	2	1	2	3	2	3	2	3	3	1	2.29412	5	4	5	3	5	5	5	4	3	4	5	5	5	2	4	4	4	4	4.22222
2	2	1	1	3	5	3	2	4	3	4	3	3.375	3	2	3	3	5	2	3	3	2	2	3	2	2	3	3	1	3	2.64706	3	2	4	5	5	4	5	5	5	5	5	1	5	4	3	5	5	5	4.22222
1	3	2	3	4	4	3	3	3	3	4	1	3.125	2	2	3	2	2	4	3	2	3	3	5	2	4	3	2	2	2	2.70588	1	5	4	1	4	5	3	3	5	4	1	4	4	4	4	1	2	4	3.27778
1	3	1	1	5	4	3	4	3	4	4	3	3.75	4	1	3	2	2	2	4	1	1	1	2	3	1	1	2	3	2	2.05882	3	3	4	4	3	1	1	3	3	4	3	3	3	4	3	2	4	4	3.05556
1	4	2	1	5	4	5	3	3	5	4	3	4	3	2	1	1	3	2	2	2	2	2	3	2	2	1	3	2	3	2.11765	5	3	5	3	2	5	3	1	3	3	2	5	4	4	3	3	3	4	3.38889
2	2	2	1	5	5	4	4	4	5	5	5	4.625	2	3	2	2	2	2	2	3	3	3	2	2	3	3	3	2	1	2.35294	4	4	4	5	4	4	4	4	4	4	4	4	2	4	3	3	3	4	3.77778
2	3	2	3	5	4	5	2	4	4	4	5	4.125	2	3	2	2	3	2	3	2	3	2	2	1	5	2	3	3	2	2.47059	1	5	4	5	5	2	5	5	5	4	5	1	5	5	4	3	4	1	3.83333
3	3	2	3	3	2	5	5	5	5	5	4	4.25	4	4	4	3	4	4	4	4	4	4	1	1	3	3	4	4	3	3.41176	5	5	4	4	4	4	5	5	4	4	4	5	2	4	4	4	5	5	4.27778
3	1	1	3	4	1	3	4	3	3	3	4	3.125	3	3	3	4	4	4	3	3	4	3	1	4	3	4	4	4	3	3.35294	3	3	4	4	4	3	2	3	3	1	2	3	2	3	4	3	2	4	2.94444
1	2	2	3	3	4	4	4	1	4	5	2	3.375	2	1	4	2	1	1	2	1	4	2	1	2	1	1	2	1	1	1.70588	5	4	4	4	3	4	3	4	3	3	4	3	4	3	3	4	3	1	3.44444
2	2	2	3	2	2	4	4	3	2	3	1	2.625	4	3	4	3	5	1	1	2	2	5	4	2	4	4	1	2	1	2.82353	3	4	3	4	4	3	3	3	5	4	4	3	3	4	3	3	3	3	3.44444
2	2	2	1	2	3	3	4	2	3	3	2	2.75	2	3	2	2	2	2	3	2	2	3	3	3	3	5	2	3	2	2.58824	3	4	4	3	3	4	4	4	3	3	2	4	4	3	3	3	4	3	3.38889
1	1	1	2	5	4	5	4	4	5	5	4	4.5	2	3	3	2	3	2	4	1	3	3	3	4	3	3	3	3	2	2.76471	3	4	3	4	5	5	2	5	5	4	5	4	4	4	4	1	4	4	3.88889
1	3	1	2	2	1	2	1	2	2	2	2	1.75	2	2	2	5	2	1	2	1	2	2	2	3	2	2	2	2	2	2.11765	4	4	4	3	5	5	5	5	4	4	2	5	4	2	5	1	4	5	3.94444
2	3	2	3	4	4	5	4	4	5	5	5	4.5	5	3	2	5	1	1	3	1	2	4	1	1	1	2	1	5	3	2.41176	3	3	4	4	3	4	4	4	4	2	3	4	3	5	4	3	4	3	3.55556
3	2	1	1	3	4	4	4	2	4	4	3	3.5	4	3	2	4	1	4	4	3	1	4	3	4	3	3	2	3	4	3.05882	3	4	4	3	4	4	3	4	4	5	4	3	2	3	2	2	4	2	3.33333
1	4	1	2	4	4	4	4	4	4	1	5	3.75	1	1	1	2	2	1	1	3	3	1	1	2	2	2	2	2	1	1.64706	5	4	5	5	5	4	1	4	4	5	3	5	4	2	5	5	5	5	4.22222
3	3	2	3	3	4	4	3	3	3	2	4	3.25	1	4	1	2	1	1	1	1	2	2	2	2	1	2	1	2	4	1.76471	5	4	4	1	5	4	5	4	4	5	5	5	4	5	1	4	4	5	4.11111
3	2	2	3	4	4	5	4	4	5	3	4	4.125	4	3	4	1	5	2	2	2	3	4	2	2	2	2	2	3	2	2.64706	4	3	1	3	4	2	3	4	3	4	3	3	3	3	4	5	4	4	3.33333
3	3	1	3	1	2	4	3	4	4	3	4	3.125	4	3	3	2	2	2	2	2	2	3	2	3	3	3	3	2	3	2.58824	3	3	4	4	1	2	3	4	3	3	4	4	3	1	4	3	4	4	3.16667
1	1	2	3	5	3	3	5	4	3	1	4	3.5	2	2	2	3	1	4	2	3	1	2	3	1	2	1	5	1	2	2.17647	2	3	3	3	3	5	3	3	4	4	4	3	3	4	4	3	3	3	3.33333
3	3	1	3	3	4	5	4	5	4	3	4	4	3	2	5	1	2	1	2	2	2	3	1	2	2	1	1	4	2	2.11765	4	4	1	1	4	3	5	3	4	3	5	1	5	5	4	3	3	1	3.27778
3	2	1	2	2	2	4	2	5	3	3	2	2.875	4	4	4	4	3	3	4	4	4	3	3	3	4	4	3	3	3	3.52941	4	5	4	3	5	3	3	3	4	3	3	3	4	3	2	4	5	5	3.66667
2	2	1	1	4	4	4	4	3	4	1	3	3.375	1	2	1	3	3	1	1	2	1	5	1	1	2	2	1	2	1	1.76471	3	4	3	3	3	4	3	5	4	4	3	3	2	4	3	3	4	3	3.38889
2	1	2	2	5	1	1	4	4	4	4	4	3.375	3	4	4	3	4	4	3	3	3	4	3	4	3	4	4	3	2	3.41176	4	2	4	4	3	5	4	4	1	3	3	4	3	4	1	4	3	4	3.33333
2	3	1	1	2	3	4	1	3	4	3	4	3	5	2	3	4	2	3	2	3	3	3	3	4	2	2	3	2	2	2.82353	4	5	5	1	5	4	5	4	5	5	5	5	5	5	1	4	4	2	4.11111
1	4	2	1	3	3	4	5	3	3	5	5	3.875	1	1	2	1	1	1	2	2	1	3	1	1	2	1	1	4	1	1.52941	4	3	4	3	2	3	3	3	4	4	4	4	3	3	1	2	3	4	3.16667
1	2	2	1	4	3	4	3	4	3	4	3	3.5	3	4	4	3	4	3	3	3	3	1	4	3	4	4	4	3	3	3.29412	2	5	4	3	5	4	4	2	4	4	4	5	4	4	5	1	4	4	3.77778
3	2	2	1	4	4	4	4	5	5	4	5	4.375	3	3	3	2	3	3	2	2	3	2	3	3	3	3	2	2	3	2.64706	3	3	4	4	3	3	3	4	4	3	4	4	3	3	3	3	1	4	3.27778
1	4	2	3	2	3	4	3	4	2	5	3	3.25	5	1	1	5	3	2	4	2	1	2	3	4	1	1	4	1	2	2.47059	4	3	3	4	5	5	5	2	5	5	5	4	5	4	3	5	2	4	4.05556
2	1	1	2	4	4	4	1	5	5	4	4	3.875	2	2	2	5	2	2	2	5	2	2	5	2	5	2	3	1	3	2.76471	4	1	3	3	3	4	5	4	4	3	3	3	4	3	4	2	1	5	3.27778
1	2	1	3	2	2	3	2	2	3	3	2	2.375	4	3	4	4	4	2	4	3	4	3	4	4	3	1	3	4	3	3.35294	3	3	4	4	4	5	3	4	3	4	3	4	4	4	4	4	3	3	3.66667
2	4	1	1	4	4	2	5	4	4	4	1	3.5	1	2	1	1	2	3	2	2	2	2	2	1	2	3	1	2	1	1.76471	3	3	4	3	3	3	4	3	3	4	4	4	3	3	3	4	4	4	3.44444
3	1	2	2	5	3	2	3	3	5	3	4	3.5	1	1	2	2	5	5	1	2	5	1	5	3	1	3	1	1	2	2.41176	4	1	4	4	4	4	4	3	2	5	4	5	4	4	5	4	5	5	3.94444
1	2	1	1	5	4	4	5	4	3	5	2	4	3	1	1	2	1	2	2	2	1	5	2	1	1	2	2	1	1	1.76471	4	3	3	4	3	3	3	3	3	3	3	3	4	3	4	5	5	3	3.44444
3	1	1	3	5	5	5	4	5	5	5	3	4.625	3	5	2	2	2	2	3	3	3	3	2	2	3	1	3	3	3	2.64706	4	5	4	3	4	4	5	2	4	4	4	3	5	4	4	3	3	4	3.83333
1	3	1	3	5	3	3	3	3	5	3	4	3.625	3	2	2	2	2	2	2	2	2	2	3	3	1	3	3	3	1	2.23529	3	2	3	4	3	2	4	4	4	4	3	3	3	3	4	4	4	4	3.38889
2	4	1	2	4	3	1	5	5	4	4	4	3.75	2	2	5	2	4	2	3	3	2	3	1	2	2	3	2	2	2	2.47059	3	4	1	3	4	2	4	4	5	4	4	4	2	3	3	3	3	3	3.27778
2	4	2	2	3	3	4	3	4	3	4	1	3.125	4	4	2	4	3	4	4	3	5	3	3	4	1	4	3	4	4	3.47059	5	5	2	4	4	4	1	4	4	5	5	5	4	4	4	4	4	4	4
3	1	1	1	4	4	5	5	1	4	2	4	3.625	3	3	4	3	3	3	4	3	4	3	3	3	4	4	5	3	3	3.41176	4	3	4	1	3	3	4	3	3	3	3	3	4	3	3	4	5	2	3.22222
1	1	1	2	5	4	5	5	5	5	1	5	4.375	2	3	3	2	2	3	3	2	2	3	3	4	3	2	3	3	1	2.58824	3	3	3	1	3	4	3	4	3	4	4	3	3	4	3	4	4	3	3.27778
1	1	1	1	1	4	2	4	4	4	4	4	3.375	4	3	4	4	4	4	3	4	3	4	4	5	1	3	3	3	4	3.52941	4	1	5	4	4	4	4	5	5	5	5	5	4	5	5	5	5	4	4.38889
2	3	2	1	4	5	5	4	5	5	4	5	4.625	3	3	2	2	3	2	1	2	3	1	3	1	2	5	3	1	2	2.29412	2	2	4	3	4	5	1	3	4	5	2	4	5	4	4	5	5	5	3.72222
2	3	1	3	4	2	3	5	3	3	3	3	3.25	3	4	3	4	4	3	4	2	3	4	3	3	4	3	2	3	4	3.29412	4	4	3	4	3	4	3	4	4	2	4	3	3	4	4	4	3	4	3.55556
3	3	2	2	1	4	2	4	2	4	1	5	2.875	2	2	1	2	4	5	1	1	2	1	2	1	4	1	1	5	2	2.17647	4	4	5	2	5	4	4	5	4	4	4	3	4	4	5	4	5	3	4.05556
1	1	1	2	2	2	4	4	2	3	3	3	2.875	4	1	4	1	3	5	3	3	3	4	4	4	3	3	3	4	4	3.29412	3	1	3	4	4	4	2	1	1	3	2	4	3	3	3	5	3	4	2.94444
2	3	2	3	4	5	1	5	1	5	4	4	3.625	2	5	2	2	3	2	2	4	2	3	4	1	2	3	2	3	3	2.64706	3	4	4	1	3	4	3	3	4	4	3	4	4	4	4	4	2	3	3.38889
2	1	2	2	2	4	2	2	4	3	2	3	2.75	4	4	2	3	4	3	3	4	4	4	4	3	2	3	4	3	4	3.41176	3	4	1	1	2	4	3	3	4	2	4	4	4	4	4	3	1	4	3.05556
3	4	2	1	4	4	5	5	4	4	5	5	4.5	2	5	2	1	2	1	1	2	2	1	2	4	4	2	3	1	2	2.17647	2	3	3	4	4	4	3	4	2	1	4	3	4	4	3	3	4	4	3.27778
1	2	2	3	5	5	5	3	4	5	4	5	4.5	2	4	4	3	3	4	3	3	4	3	2	3	3	4	4	3	3	3.23529	4	4	4	3	3	2	1	4	3	3	4	4	4	4	3	3	5	4	3.44444
2	3	1	3	3	3	5	1	2	2	3	3	2.75	1	2	3	4	3	3	2	1	3	1	3	2	3	4	2	3	2	2.47059	4	5	5	5	4	5	4	4	2	2	5	5	4	5	4	4	4	5	4.22222
1	3	2	2	5	4	5	4	5	1	5	5	4.25	3	2	2	3	2	3	1	3	1	2	3	3	3	3	3	3	2	2.47059	3	3	3	2	4	1	3	4	4	3	2	3	3	3	4	3	3	3	3
1	2	2	3	2	4	5	5	5	4	5	5	4.375	5	4	3	4	3	3	3	4	3	4	3	4	4	3	3	4	5	3.64706	4	4	2	2	4	5	4	5	3	4	5	5	5	4	4	4	5	4	4.05556
1	4	2	3	4	4	4	4	4	5	1	5	3.875	3	3	2	2	2	2	3	4	3	2	3	5	3	3	3	2	1	2.70588	4	4	4	3	4	3	3	3	4	3	3	4	3	1	4	4	4	4	3.44444
2	3	1	3	5	1	5	3	4	4	4	5	3.875	3	2	5	3	3	1	2	3	2	2	3	2	2	5	3	4	2	2.76471	2	4	3	3	2	4	3	4	1	4	3	4	3	4	4	3	3	3	3.16667
1	1	1	3	4	5	4	5	5	4	4	2	4.125	5	4	3	3	1	1	1	1	4	2	1	4	1	2	1	2	2	2.23529	4	5	4	1	1	1	1	4	1	5	5	4	1	4	5	1	5	4	3.11111
2	2	1	2	5	5	4	3	4	5	3	4	4.125	1	4	1	1	1	2	2	1	2	1	3	5	2	5	3	2	5	2.41176	3	4	4	3	4	3	4	3	3	5	4	1	3	4	3	5	2	4	3.44444
2	1	1	2	4	5	1	5	2	5	5	3	3.75	2	3	5	3	3	3	3	2	2	3	3	2	2	2	3	2	4	2.76471	2	5	4	3	3	3	5	5	5	5	4	4	3	4	3	5	4	4	3.94444
3	3	2	3	2	3	2	2	3	2	2	3	2.375	3	2	3	3	3	1	3	4	3	2	2	2	2	3	3	2	3	2.58824	3	4	4	4	3	3	4	3	4	3	4	4	3	5	3	4	3	3	3.55556
3	4	2	1	1	5	4	5	5	5	3	4	4	5	5	4	3	4	3	4	3	3	3	4	3	4	3	3	3	4	3.58824	1	4	2	4	3	5	2	4	3	1	4	1	4	3	4	4	5	1	3.05556
1	2	1	3	4	5	4	4	4	4	4	5	4.25	1	2	1	1	1	3	3	1	1	2	1	1	1	4	1	2	2	1.64706	4	4	1	4	5	5	5	3	3	1	5	4	5	4	4	3	4	4	3.77778
3	1	2	2	5	1	3	4	4	1	1	5	3	3	2	3	3	3	3	3	3	2	3	3	3	5	2	3	5	3	3.05882	2	4	4	4	3	4	4	3	4	4	3	4	3	3	3	3	4	4	3.5
1	2	2	1	5	5	5	5	5	2	4	4	4.375	4	2	3	3	3	2	3	3	3	2	5	1	3	3	1	2	3	2.70588	1	5	4	5	4	5	4	5	4	4	4	5	5	5	5	4	5	5	4.38889
2	1	2	3	3	3	4	4	3	2	1	3	2.875	3	3	3	3	2	3	3	2	2	5	3	5	3	2	2	3	2	2.88235	3	3	3	5	4	4	4	5	1	3	4	4	4	4	3	3	4	3	3.55556
3	1	2	3	2	4	5	1	5	4	5	3	3.625	2	2	3	3	3	3	4	2	3	3	1	1	2	2	2	4	3	2.52941	3	3	3	4	4	4	3	3	1	5	5	3	5	5	3	3	4	5	3.66667
1	3	1	1	4	1	4	3	3	4	4	5	3.5	1	1	1	3	1	1	1	2	3	3	2	1	2	2	2	2	1	1.70588	3	4	4	5	5	2	4	5	2	4	5	4	5	5	4	4	5	5	4.16667
1	2	2	1	4	1	5	2	5	4	4	1	3.25	2	2	3	3	4	3	2	5	5	3	2	2	3	2	2	2	2	2.76471	2	4	4	4	1	4	4	4	1	3	4	5	4	4	4	3	4	2	3.38889
1	2	1	1	3	5	3	4	3	3	3	4	3.5	4	3	3	5	3	1	5	4	3	1	3	3	3	3	4	5	3	3.29412	3	1	4	3	4	4	1	4	4	4	3	5	1	4	4	1	4	3	3.16667
1	3	2	3	3	3	3	3	2	2	3	3	2.75	4	3	3	2	3	3	3	2	2	3	2	2	2	2	2	2	2	2.47059	3	2	3	2	3	5	1	2	2	2	4	3	1	1	3	4	4	1	2.55556
3	1	2	1	4	3	4	3	4	4	3	2	3.375	3	4	2	5	3	3	3	5	3	3	2	2	2	3	2	2	3	2.94118	5	4	3	1	1	3	3	3	4	4	3	4	4	3	3	3	4	3	3.22222
2	1	1	3	4	5	5	5	5	4	5	4	4.625	2	1	2	1	1	4	3	4	3	2	3	2	2	1	4	4	2	2.41176	3	3	3	3	3	5	3	4	4	1	3	4	3	4	4	4	5	3	3.44444
1	2	1	2	1	3	4	3	4	4	2	3	3	3	3	3	3	3	4	2	2	4	2	3	3	2	2	3	3	4	2.88235	5	5	5	4	4	4	3	4	5	4	4	4	3	5	5	4	5	4	4.27778
1	1	2	3	4	4	3	3	3	5	3	3	3.5	2	1	1	1	1	1	1	2	4	1	1	2	2	3	1	2	2	1.64706	4	3	4	3	4	1	4	1	3	4	3	1	4	3	1	3	1	3	2.77778
1	2	1	1	5	4	3	3	3	3	4	4	3.625	3	3	4	3	3	1	2	3	2	2	1	3	2	2	2	2	1	2.29412	3	3	3	4	4	3	4	3	3	4	3	3	3	5	4	3	4	3	3.44444
2	1	1	1	4	4	3	3	4	3	2	3	3.25	3	2	2	2	2	1	3	1	1	2	1	3	1	1	2	2	3	1.88235	2	3	3	4	4	3	4	4	3	3	3	4	4	3	3	3	1	3	3.16667
1	1	1	2	4	3	4	4	3	5	2	5	3.75	4	4	3	4	3	3	3	4	5	4	3	3	4	4	3	4	5	3.70588	5	1	5	5	5	5	5	5	5	3	4	4	4	3	5	1	3	5	4.05556
3	1	1	1	5	4	2	4	5	2	2	2	3.25	3	3	4	3	2	3	2	2	3	2	3	3	2	2	2	3	3	2.64706	4	3	3	3	3	3	3	3	3	4	3	4	2	5	4	3	3	3	3.27778
1	4	2	2	5	3	4	3	4	1	3	4	3.375	1	2	2	1	5	1	2	2	4	1	4	1	2	1	5	1	1	2.11765	3	4	4	4	4	2	3	4	4	3	2	4	4	3	4	3	1	4	3.33333
3	2	1	3	4	1	3	4	3	4	4	4	3.375	3	3	1	3	3	3	2	3	3	3	2	2	3	3	3	2	3	2.64706	4	4	4	3	1	4	4	1	2	3	3	3	4	4	4	3	3	4	3.22222
1	4	1	2	4	3	3	4	3	2	3	4	3.25	1	2	4	1	1	2	2	4	1	5	1	2	2	5	4	2	1	2.35294	5	4	5	3	5	4	4	3	4	5	5	4	5	5	4	4	1	4	4.11111
2	2	1	1	4	4	4	4	4	5	5	2	4	4	3	4	3	4	3	3	5	1	3	3	4	3	5	4	4	4	3.52941	3	4	3	1	4	4	4	4	1	3	4	4	3	2	4	4	2	3	3.16667
2	4	2	2	4	3	4	4	1	4	3	4	3.375	1	2	2	2	3	2	1	5	1	1	5	2	2	2	2	2	1	2.11765	4	3	5	4	3	4	4	5	4	5	5	2	4	4	4	5	4	5	4.11111
1	2	1	3	3	3	1	3	3	2	2	2	2.375	4	3	2	3	2	3	2	3	1	2	2	3	2	2	3	3	1	2.41176	5	2	3	4	5	2	4	5	5	4	2	5	2	4	5	4	4	4	3.83333
3	1	2	3	4	4	4	4	5	5	5	5	4.5	1	2	3	1	2	3	2	4	2	2	2	2	3	1	1	1	4	2.11765	4	4	3	2	4	4	4	4	4	4	3	3	2	1	3	3	3	4	3.27778
1	3	2	3	3	3	1	3	3	3	2	3	2.625	2	5	2	3	3	2	3	3	1	4	4	3	2	3	2	2	2	2.70588	3	3	4	4	5	3	4	4	4	4	3	5	3	3	4	4	3	3	3.66667
3	1	1	2	3	1	5	2	4	5	3	5	3.5	2	2	2	3	2	2	3	3	3	2	1	2	2	2	3	2	2	2.23529	4	5	4	4	4	3	4	3	3	3	3	4	3	3	3	3	3	4	3.5
1	3	1	1	3	4	2	5	4	3	4	3	3.5	4	3	2	3	2	2	3	2	1	2	3	2	5	2	3	1	3	2.52941	1	5	5	4	4	3	5	4	4	5	4	4	4	4	3	4	5	1	3.83333
1	2	1	3	5	4	5	5	4	2	5	4	4.25	2	4	3	4	4	4	3	4	4	5	4	4	4	4	4	3	4	3.76471	4	5	4	4	4	1	4	5	4	5	5	5	5	5	1	5	5	4	4.16667
1	2	2	2	3	3	4	3	3	5	2	2	3.125	4	3	4	2	3	3	5	4	4	2	4	4	3	4	3	4	3	3.47059	3	4	3	4	3	3	3	3	4	2	3	4	4	4	4	4	4	3	3.44444
1	4	2	3	1	3	3	2	1	2	3	2	2.125	5	4	3	2	2	3	3	1	5	2	4	3	1	2	2	3	5	2.94118	2	3	5	3	5	3	3	4	3	3	3	4	4	3	3	4	5	4	3.55556
2	4	1	2	3	4	5	4	4	2	4	3	3.625	3	2	2	2	2	3	3	2	4	2	4	3	5	3	2	3	2	2.76471	4	3	4	2	3	3	5	4	4	4	3	3	3	4	3	4	4	4	3.55556
1	4	2	2	3	3	4	3	4	3	5	4	3.625	4	3	2	4	2	3	3	4	5	4	4	3	4	2	4	4	4	3.47059	4	4	5	4	3	4	3	3	4	3	3	3	4	4	3	3	3	3	3.5
1	1	2	2	3	3	1	3	3	4	3	3	2.875	2	1	1	1	2	5	2	1	2	2	2	2	2	5	3	2	5	2.35294	5	5	5	5	5	5	4	5	4	2	4	5	5	4	5	3	5	4	4.44444
2	3	2	2	3	1	3	4	5	4	4	1	3.125	4	3	4	3	1	3	3	4	3	4	3	3	2	3	3	4	4	3.17647	4	4	4	5	5	4	4	1	5	2	1	4	5	2	5	5	2	2	3.55556
2	2	2	2	3	3	1	2	3	4	4	3	2.875	2	3	3	2	2	2	3	3	3	1	3	2	3	2	3	1	1	2.29412	4	3	3	4	4	3	4	3	3	4	3	4	3	4	4	4	4	4	3.61111
3	2	2	2	4	5	5	5	4	4	4	4	4.375	2	1	3	1	2	3	3	2	2	3	3	3	4	4	2	2	2	2.47059	3	2	4	5	3	4	3	1	4	5	3	5	3	4	4	2	4	5	3.55556
1	1	1	3	4	5	5	4	4	1	4	4	3.875	4	2	4	2	3	2	2	3	2	5	2	3	2	3	3	2	2	2.70588	4	4	4	4	4	4	3	4	4	4	3	4	3	2	4	4	3	4	3.66667
1	1	1	1	4	5	5	5	4	4	4	4	4.375	2	2	4	2	3	3	2	3	2	3	3	2	4	3	3	1	5	2.76471	3	3	4	3	5	3	3	4	3	3	3	5	4	3	5	3	4	3	3.55556
1	2	1	1	3	4	3	4	2	4	3	4	3.375	3	2	2	2	2	3	2	2	2	3	3	2	2	3	3	3	3	2.47059	3	3	1	4	3	4	4	4	4	4	5	4	3	4	1	4	4	3	3.44444
1	4	2	2	4	3	3	4	3	4	4	5	3.75	3	3	3	2	3	3	3	2	3	2	3	5	2	2	2	2	2	2.64706	3	4	1	4	5	3	4	4	3	3	1	4	2	4	4	4	4	4	3.38889
3	1	1	1	3	3	3	4	4	3	3	3	3.25	1	1	1	1	2	2	2	3	2	1	1	2	3	2	2	2	1	1.70588	4	3	2	3	2	4	5	3	3	4	4	3	3	3	4	3	4	4	3.38889
2	2	2	3	4	5	5	4	4	5	4	1	4	2	3	2	3	3	2	3	2	3	2	3	3	2	2	2	2	2	2.41176	3	3	4	3	2	4	3	3	4	3	3	4	3	3	4	4	2	3	3.22222
3	4	1	3	4	4	5	4	4	4	5	3	4.125	3	3	3	4	2	2	3	2	3	3	3	1	3	3	3	3	3	2.76471	3	3	3	4	4	2	4	2	2	4	3	3	2	4	3	4	3	3	3.11111
2	4	1	1	2	3	5	3	5	5	5	4	4	3	4	5	4	3	3	3	4	3	4	3	4	4	4	1	3	3	3.41176	2	3	3	1	3	4	2	3	4	4	3	4	4	2	4	3	5	4	3.22222
1	4	2	2	2	3	2	3	2	3	1	2	2.25	3	2	2	3	2	3	2	3	2	2	3	3	2	3	2	4	2	2.52941	3	5	4	4	3	3	4	4	3	3	4	1	3	4	4	4	4	3	3.5
2	4	1	1	3	5	3	4	2	4	3	3	3.375	4	3	3	3	3	4	3	3	4	3	4	4	4	4	3	3	4	3.47059	3	5	3	4	4	2	4	2	4	4	3	4	4	4	3	4	4	5	3.66667
1	3	1	1	4	5	4	4	5	2	5	4	4.125	1	2	2	1	2	4	1	1	1	1	1	1	2	1	4	2	2	1.70588	3	4	3	3	3	4	4	3	5	2	2	4	4	3	3	3	3	4	3.33333
1	4	2	1	4	4	4	4	4	5	4	5	4.25	3	4	4	3	3	4	1	2	3	4	4	4	3	2	4	3	3	3.17647	5	4	5	5	1	5	5	5	4	4	3	4	4	5	5	5	5	4	4.33333
2	3	2	3	4	5	2	1	3	5	3	5	3.5	4	1	3	3	3	2	5	5	3	3	3	4	3	3	4	3	5	3.35294	4	4	3	2	2	2	4	4	4	4	4	4	4	5	3	5	4	5	3.72222
3	2	1	3	5	4	5	4	5	5	3	5	4.5	4	3	2	3	2	3	2	5	1	2	2	3	2	3	3	2	1	2.52941	4	3	4	4	3	2	4	4	4	4	3	5	4	3	3	1	4	3	3.44444
2	2	1	2	5	4	4	5	5	5	1	4	4.125	3	4	3	2	3	3	2	4	3	2	2	2	2	2	3	3	4	2.76471	2	1	5	5	4	4	5	5	4	4	2	4	5	5	5	4	1	3	3.77778
3	3	1	1	4	3	4	4	2	4	5	2	3.5	3	3	3	4	1	3	2	3	2	2	2	2	3	4	2	2	5	2.70588	5	5	1	4	5	5	5	5	4	4	4	5	4	4	4	5	5	5	4.38889
2	3	1	1	3	4	5	4	5	5	4	5	4.375	4	3	3	4	1	5	4	4	4	3	4	3	4	4	3	3	4	3.52941	5	4	4	3	2	4	5	4	3	4	5	4	4	4	5	4	4	5	4.05556
2	3	1	3	3	4	4	4	5	3	3	3	3.625	1	2	1	2	2	2	2	2	4	1	1	2	2	4	4	2	2	2.11765	3	3	3	3	3	4	3	4	2	3	4	4	4	4	4	3	3	5	3.44444
2	2	2	3	4	5	1	4	5	5	5	5	4.25	3	4	5	4	1	4	5	2	4	4	4	4	3	3	4	3	3	3.52941	3	3	4	3	4	4	3	3	4	2	4	2	1	2	5	4	3	4	3.22222
2	4	1	1	4	2	5	4	5	4	5	2	3.875	3	3	3	2	3	3	5	2	2	3	2	3	3	2	1	3	1	2.58824	5	4	3	4	4	1	4	4	1	4	3	4	4	2	4	5	1	2	3.27778
2	3	1	1	3	3	4	4	1	3	4	4	3.25	1	4	3	3	2	2	2	2	2	3	3	2	2	2	2	3	3	2.41176	3	2	1	3	4	3	3	4	4	4	5	3	5	2	4	3	3	4	3.33333
2	1	1	2	2	2	2	2	3	3	2	2	2.25	1	3	1	1	2	2	2	2	1	2	4	1	2	2	2	1	2	1.82353	4	5	4	1	5	1	5	1	5	5	4	5	4	3	4	4	4	4	3.77778
3	3	2	3	4	4	4	3	4	2	4	3	3.5	1	1	2	1	3	1	1	1	1	1	2	1	2	2	2	2	2	1.52941	3	4	4	4	4	4	3	1	4	1	3	4	4	3	2	4	4	2	3.22222
2	3	2	1	3	4	4	3	4	2	3	4	3.375	3	1	5	2	3	3	3	5	2	3	1	2	2	5	2	2	2	2.70588	2	5	5	5	4	3	5	5	5	5	4	3	4	4	4	5	4	5	4.27778
1	1	2	1	3	4	2	3	3	3	3	2	2.875	5	1	1	2	4	2	1	1	1	2	2	2	1	2	2	5	2	2.11765	5	3	4	4	4	5	3	3	4	3	1	4	4	4	2	1	4	4	3.44444
2	2	2	1	5	4	5	1	5	3	5	4	4	5	1	1	2	1	1	4	2	1	1	1	4	2	2	3	1	2	2	4	4	5	5	4	3	4	5	5	5	5	4	5	4	4	4	5	3	4.33333
2	4	1	2	3	3	3	3	2	4	3	3	3	3	3	3	1	3	2	2	3	3	3	5	3	2	5	2	4	3	2.94118	3	3	4	5	4	4	5	1	5	4	5	5	5	4	4	3	4	3	3.94444
2	2	2	1	4	4	5	5	2	4	4	4	4	1	4	3	3	3	4	3	2	4	3	4	3	1	4	3	4	1	2.94118	3	4	4	5	5	3	4	2	5	4	5	4	5	4	4	4	5	5	4.16667
3	1	2	3	2	4	3	3	3	3	3	2	2.875	2	2	2	3	2	3	2	2	3	3	2	2	2	3	3	3	3	2.47059	2	4	3	1	4	3	5	4	5	4	4	4	5	4	4	1	5	5	3.72222
2	3	2	3	1	4	4	2	1	4	5	4	3.125	2	3	5	2	2	1	1	5	3	3	3	2	3	2	2	2	4	2.64706	1	4	2	3	4	4	3	3	5	5	4	3	4	4	4	3	3	3	3.44444
3	3	1	3	4	4	4	4	3	5	3	4	3.875	3	4	5	3	1	2	2	3	2	5	3	2	2	2	4	1	3	2.76471	3	4	5	4	1	3	5	4	3	4	2	4	3	4	4	4	1	4	3.44444
3	2	2	1	4	5	4	5	4	4	4	4	4.25	4	2	2	2	3	2	2	2	3	1	3	2	1	1	3	2	3	2.23529	4	4	3	3	2	4	3	4	3	4	5	3	3	4	4	4	3	2	3.44444
2	2	1	1	5	4	5	5	5	4	5	5	4.75	3	2	2	2	5	3	2	2	2	2	4	3	3	3	3	4	3	2.82353	4	5	5	5	4	5	1	1	1	2	5	5	4	1	4	4	2	3	3.38889
1	1	1	2	5	4	4	4	3	4	3	4	3.875	3	5	3	3	2	2	3	2	3	3	2	2	3	2	4	3	3	2.82353	4	3	4	3	3	4	3	5	3	2	3	3	4	4	3	4	4	4	3.5
3	4	1	1	4	4	5	4	1	4	5	4	3.875	2	2	2	2	2	2	2	4	1	5	1	1	1	2	2	2	1	2	4	4	3	2	2	4	4	3	4	3	3	4	4	3	4	4	3	4	3.44444
1	2	2	2	5	5	2	3	2	4	4	5	3.75	2	3	1	3	3	2	1	4	4	2	1	1	2	4	1	1	4	2.29412	5	4	4	3	2	4	3	4	4	1	4	5	3	4	5	4	1	3	3.5
2	3	2	3	4	3	5	3	2	3	4	4	3.5	2	3	5	2	5	1	2	3	2	4	2	2	3	3	4	3	2	2.82353	1	1	5	3	3	4	5	3	3	3	4	2	4	5	4	4	4	1	3.27778
1	1	2	2	5	5	4	4	5	4	5	5	4.625	2	1	4	1	2	1	2	2	3	2	2	1	2	2	2	1	1	1.82353	5	5	1	5	2	5	4	5	5	5	4	4	5	4	5	4	4	5	4.27778
1	1	2	2	5	5	5	1	4	5	4	4	4.125	1	1	2	1	2	2	2	2	4	2	2	3	4	2	2	2	1	2.05882	4	4	2	5	5	1	4	4	4	5	4	5	5	5	3	5	3	4	4
1	4	2	3	3	3	3	3	2	3	3	3	2.875	3	4	4	3	1	4	4	4	4	3	4	3	3	3	3	4	4	3.41176	1	4	3	1	3	3	4	4	4	4	4	3	3	5	4	3	4	4	3.38889
2	1	1	1	3	4	5	5	5	4	4	3	4.125	3	2	2	3	2	2	3	3	4	3	2	5	3	5	2	3	3	2.94118	3	4	3	3	4	3	4	2	4	4	3	4	3	3	3	3	4	3	3.33333
1	3	2	3	1	2	5	5	4	4	4	5	3.75	3	3	3	4	3	3	4	3	4	1	3	3	3	3	3	5	3	3.17647	2	5	4	5	4	4	2	4	4	5	5	4	5	5	3	4	3	5	4.05556
1	4	2	3	1	2	2	3	2	4	2	4	2.5	3	3	3	3	3	1	2	3	4	2	3	5	3	3	3	2	2	2.82353	4	5	5	4	2	4	5	5	5	3	5	3	4	5	1	4	5	5	4.11111
2	1	1	1	2	3	3	4	3	3	3	3	3	3	2	2	3	2	2	2	3	1	2	2	2	3	2	3	1	2	2.17647	4	3	3	2	5	3	1	3	2	3	2	4	2	4	2	3	2	5	2.94444
3	1	1	2	3	4	3	3	1	4	2	4	3	2	4	4	1	4	4	4	1	5	4	3	5	4	4	3	3	4	3.47059	2	2	2	2	2	3	2	1	3	2	2	2	3	2	3	2	1	3	2.16667
3	4	1	2	4	4	4	4	5	4	4	5	4.25	5	3	4	3	3	4	3	5	1	3	1	2	2	1	2	2	4	2.82353	5	2	3	2	3	2	2	2	3	1	3	3	3	3	1	5	3	3	2.72222
3	2	1	1	3	4	3	4	4	3	3	3	3.375	3	4	2	2	3	3	2	2	2	2	2	5	4	2	4	2	3	2.76471	2	2	4	1	2	2	3	1	1	4	2	5	2	3	2	5	2	1	2.44444
1	4	2	3	4	4	4	4	4	4	5	5	4.25	3	2	3	3	1	3	3	3	2	2	3	2	2	3	2	2	3	2.47059	5	5	2	2	3	1	3	2	5	2	2	3	2	1	3	1	2	3	2.61111
3	3	1	2	3	3	2	4	2	3	3	2	2.75	4	3	3	4	3	2	2	3	3	3	2	2	2	3	3	4	2	2.82353	1	1	2	1	5	2	5	2	2	3	3	4	2	1	2	1	5	2	2.44444
2	2	2	3	4	4	1	3	4	3	3	3	3.125	3	2	5	1	2	3	2	3	3	2	2	3	3	2	3	2	4	2.64706	5	4	2	1	5	4	5	1	5	4	4	5	5	5	4	5	2	5	3.94444
3	3	1	3	2	2	2	3	2	2	2	2	2.125	2	1	1	5	3	4	2	1	1	2	1	2	1	2	2	3	4	2.17647	3	4	4	4	1	3	5	4	4	5	3	3	4	3	2	3	3	2	3.33333
1	2	1	1	5	5	4	5	5	5	5	5	4.875	2	1	2	1	5	1	1	2	2	1	1	1	2	1	2	2	4	1.82353	3	3	2	3	1	4	4	4	3	4	4	3	3	3	4	4	3	3	3.22222
2	3	2	3	4	5	4	4	2	4	5	4	4	3	2	4	2	3	3	2	3	2	2	5	3	5	3	3	1	3	2.88235	2	3	2	3	2	1	2	3	2	2	3	2	3	2	4	3	2	3	2.44444
2	4	1	2	4	3	3	5	3	4	3	3	3.5	2	1	2	2	4	2	1	1	2	2	2	5	5	2	1	2	3	2.29412	2	3	2	1	3	2	4	3	2	3	2	3	3	2	3	3	5	1	2.61111
1	4	1	3	4	4	4	4	3	3	4	3	3.625	4	3	3	4	3	2	2	4	2	3	4	3	4	4	5	3	4	3.35294	4	2	2	2	4	5	2	2	2	2	5	3	2	3	3	3	2	4	2.88889
2	2	2	1	5	4	5	2	5	5	4	4	4.25	2	2	2	2	1	5	4	1	2	2	3	2	4	1	2	1	2	2.23529	3	3	3	3	3	3	3	4	3	4	4	4	3	3	3	3	2	4	3.22222
2	3	2	2	2	5	4	1	4	4	4	4	3.5	2	2	2	1	2	1	1	1	1	2	5	2	2	3	2	1	2	1.88235	5	2	3	4	2	3	3	2	5	1	1	5	3	5	3	2	3	2	3
2	1	1	1	4	4	1	1	3	4	4	4	3.125	1	1	2	2	4	1	1	4	2	1	5	2	1	2	2	4	5	2.35294	4	2	3	2	2	1	3	3	3	3	2	3	5	2	3	3	2	3	2.72222
2	3	2	3	2	3	4	5	4	4	3	4	3.625	3	3	4	5	4	5	3	3	4	4	4	2	3	3	3	4	1	3.41176	3	4	5	2	3	4	3	3	2	3	4	3	3	3	3	2	4	3	3.16667
3	1	2	2	4	5	1	4	4	1	5	5	3.625	1	1	1	5	3	2	2	1	2	2	2	2	2	2	1	2	2	1.94118	3	3	5	3	2	2	3	5	3	3	3	2	2	4	2	2	2	4	2.94444
1	4	2	2	4	4	5	5	2	3	2	4	3.625	1	2	1	1	1	1	2	2	1	4	1	1	2	2	2	2	5	1.82353	5	1	2	2	2	3	3	3	2	4	3	2	2	3	5	3	3	2	2.77778
2	3	2	3	2	5	4	2	5	4	4	3	3.625	3	3	2	3	2	2	3	3	5	2	2	2	2	3	4	4	3	2.82353	4	4	3	4	3	3	3	3	4	4	4	5	3	3	3	4	5	4	3.66667
1	3	2	1	3	5	3	4	3	4	1	4	3.375	1	2	1	2	2	4	4	2	2	3	5	2	3	1	2	2	3	2.41176	2	4	2	3	4	2	3	3	3	3	2	3	1	3	3	3	3	3	2.77778
3	1	1	2	1	4	5	4	4	2	5	5	3.75	3	3	3	3	4	5	1	3	3	4	5	3	4	3	1	3	3	3.17647	2	2	4	3	4	2	4	2	3	4	3	5	4	3	3	3	3	5	3.27778
1	2	2	2	3	4	2	2	3	2	2	4	2.75	2	2	2	3	3	3	4	5	3	2	2	3	2	2	3	3	2	2.70588	4	4	4	3	4	5	5	5	3	5	3	4	3	3	2	4	4	5	3.88889
3	1	1	2	1	1	5	5	5	4	4	4	3.625	5	2	2	3	3	3	2	3	2	2	3	3	3	4	3	3	5	3	1	4	3	3	3	3	4	4	4	4	4	1	4	4	4	3	4	4	3.38889
1	1	2	1	3	5	4	3	4	5	4	5	4.125	2	3	5	3	1	4	3	3	2	2	2	2	2	2	3	3	3	2.64706	2	1	4	1	2	2	3	4	5	4	1	3	4	1	2	4	1	2	2.55556
2	2	1	2	5	4	3	5	5	4	2	5	4.125	4	4	4	3	4	3	4	2	4	4	3	2	3	1	4	4	4	3.35294	4	4	4	5	4	3	4	4	4	5	5	3	4	5	4	4	4	4	4.11111
2	4	2	3	4	3	5	2	5	4	2	2	3.375	2	1	5	3	5	1	2	2	5	2	1	5	4	2	2	1	1	2.58824	4	2	4	4	3	4	2	4	1	4	4	3	3	3	3	4	5	4	3.38889
3	3	1	3	5	2	3	5	1	5	2	5	3.5	1	2	1	1	2	5	5	1	2	4	5	3	2	2	2	1	5	2.58824	3	4	3	3	3	4	3	3	5	3	4	4	5	5	3	5	4	3	3.72222
3	2	2	1	3	3	3	3	4	3	4	3	3.25	4	3	4	3	4	4	1	4	3	3	4	3	3	2	4	4	4	3.35294	4	3	3	4	4	3	3	4	4	5	4	3	1	3	4	4	3	3	3.44444
2	1	2	1	5	3	1	3	5	3	3	3	3.25	3	2	2	3	3	3	2	2	3	3	2	3	3	2	2	2	2	2.47059	5	1	1	2	3	2	2	2	3	2	3	3	3	2	2	2	3	3	2.44444
2	4	1	3	5	5	5	5	5	5	4	4	4.75	3	3	4	3	4	3	5	4	5	3	4	1	1	3	4	2	4	3.29412	5	4	4	4	5	5	4	5	1	4	5	4	4	3	5	4	4	5	4.16667
3	2	2	1	5	2	3	2	1	2	3	3	2.625	2	3	2	2	2	3	3	3	3	4	1	2	3	3	3	2	2	2.52941	2	2	2	1	1	2	3	1	1	1	2	2	1	2	1	2	1	1	1.55556
3	4	2	2	3	3	3	3	3	3	4	3	3.125	4	2	2	3	3	5	2	3	3	4	3	3	3	3	3	3	3	3.05882	4	4	2	2	4	4	3	4	4	3	3	3	1	4	4	4	4	3	3.33333
3	1	2	3	3	3	1	3	4	2	4	4	3	2	2	2	2	4	4	5	1	2	2	1	1	3	2	4	1	1	2.29412	5	4	5	1	5	4	4	4	5	4	5	5	4	4	5	4	4	4	4.22222
3	3	2	1	3	5	3	1	4	4	2	4	3.25	5	2	1	1	1	1	4	1	5	1	1	5	2	2	1	1	4	2.23529	3	5	4	4	5	5	5	5	5	4	5	5	3	4	3	4	5	3	4.27778
2	4	2	3	1	4	2	4	4	4	2	4	3.125	3	3	2	3	2	4	2	3	3	3	3	4	3	2	2	2	2	2.70588	5	2	3	4	2	3	2	1	5	3	3	1	1	3	2	4	3	1	2.66667
2	2	1	2	5	4	4	5	2	5	5	5	4.375	1	2	2	3	4	2	4	4	3	5	3	2	1	3	3	2	1	2.64706	2	1	4	2	2	1	1	2	2	4	2	3	2	2	1	2	2	2	2.05556
1	2	1	1	3	4	4	5	3	4	3	5	3.875	1	4	4	3	4	4	3	3	4	4	4	3	4	4	4	4	1	3.41176	3	4	3	3	3	4	4	3	3	3	4	3	2	4	3	3	3	2	3.16667
3	3	1	3	5	5	5	3	5	5	5	1	4.25	3	4	3	4	2	2	3	2	3	2	3	1	3	3	3	3	2	2.70588	4	3	3	4	4	3	3	4	3	2	4	3	4	2	3	4	3	3	3.27778
2	4	2	1	3	2	3	3	2	3	5	2	2.875	3	2	2	3	2	2	1	2	3	3	4	3	2	2	3	2	2	2.41176	2	5	5	4	5	4	5	5	5	5	1	4	5	4	5	4	4	1	4.05556
2	4	2	2	4	5	5	3	4	5	4	4	4.25	4	3	4	4	4	3	3	3	3	4	4	4	5	3	4	3	3	3.58824	3	3	2	3	3	2	2	3	2	2	2	2	5	4	3	2	2	3	2.66667
2	1	1	1	2	4	3	2	4	2	3	2	2.75	3	2	3	3	2	2	2	1	3	2	3	3	2	3	3	3	2	2.47059	3	3	4	1	5	3	2	2	2	2	3	2	2	2	3	3	4	1	2.61111
2	2	1	2	5	5	3	5	2	5	4	5	4.25	4	3	1	3	4	2	3	3	4	5	3	4	3	4	3	2	4	3.23529	5	4	2	1	4	5	4	5	4	3	4	5	1	5	5	5	1	3	3.66667
2	1	2	2	4	3	4	4	4	4	4	3	3.75	2	2	3	3	3	1	5	2	3	2	2	2	2	2	5	3	4	2.70588	5	3	3	2	3	3	3	3	2	3	2	3	2	4	2	2	1	2	2.66667
1	3	2	2	4	4	4	5	5	5	4	4	4.375	4	4	3	3	3	2	4	3	3	3	2	4	4	3	3	3	3	3.17647	1	2	1	5	1	2	2	1	2	1	1	5	2	2	2	2	3	1	2
3	3	2	3	4	4	4	3	1	4	3	1	3	1	2	1	2	1	2	1	1	1	2	2	1	3	1	1	5	5	1.88235	2	3	3	2	2	1	2	3	2	1	2	3	4	3	3	2	2	2	2.33333
3	4	2	1	3	2	5	5	5	4	4	3	3.875	3	3	3	2	2	3	3	3	1	3	3	2	2	3	3	2	1	2.47059	4	4	2	4	5	1	1	4	5	4	4	4	2	5	3	4	4	4	3.55556
2	2	1	2	3	4	4	5	4	5	4	5	4.25	3	3	2	3	2	2	2	2	2	5	3	3	2	3	3	2	2	2.58824	5	2	5	4	4	3	4	4	4	4	5	2	1	4	5	4	5	5	3.88889
1	1	1	2	4	2	5	4	4	2	4	3	3.5	1	1	3	1	2	2	1	2	1	1	1	2	5	4	1	1	2	1.82353	2	3	2	3	4	5	2	2	3	4	1	4	3	4	4	4	1	4	3.05556
2	3	1	1	4	5	5	5	3	4	4	1	3.875	4	4	4	3	3	2	3	3	4	4	5	4	3	3	3	4	4	3.52941	5	3	3	3	5	1	3	5	2	2	2	2	3	2	2	2	2	3	2.77778
1	3	1	3	4	3	5	3	3	2	3	2	3.125	4	3	2	3	4	3	3	4	4	1	5	2	4	4	5	4	3	3.41176	4	4	3	5	5	4	1	3	4	5	4	4	2	3	4	3	4	4	3.66667
3	4	2	1	4	5	4	5	2	4	2	4	3.75	2	3	2	2	3	2	2	2	3	3	2	2	3	3	3	2	3	2.47059	3	2	2	3	2	2	3	3	5	2	1	3	3	2	3	3	2	3	2.61111
1	1	2	3	4	3	3	3	4	3	4	4	3.5	3	2	2	2	3	2	5	3	5	3	3	2	2	2	2	3	1	2.64706	2	3	3	2	2	3	4	2	2	2	3	3	2	2	2	3	3	1	2.44444
3	4	1	3	3	3	3	4	3	4	3	4	3.375	3	2	2	2	3	3	2	5	2	4	5	2	2	4	2	3	2	2.82353	5	3	3	2	3	3	2	2	3	3	1	3	2	3	2	3	1	2	2.55556
3	3	1	1	4	4	5	4	4	5	2	1	3.625	2	1	2	2	2	3	3	2	3	4	2	5	2	3	3	3	3	2.64706	4	5	4	5	5	2	4	3	5	5	4	4	5	5	4	4	5	4	4.27778
2	2	2	2	4	4	3	3	4	5	1	4	3.5	2	4	2	1	4	2	2	2	2	4	2	2	1	2	2	2	2	2.23529	2	5	2	3	2	2	3	2	2	3	3	4	2	2	3	2	2	2	2.55556
3	4	2	2	5	4	4	5	5	3	4	5	4.375	3	3	3	4	4	5	2	4	3	4	3	2	4	3	4	3	2	3.29412	3	4	1	4	1	4	2	4	4	2	1	4	4	3	3	4	3	4	3.05556
2	4	2	3	5	4	2	5	4	5	5	4	4.25	2	2	2	2	2	2	2	2	1	2	1	1	3	1	1	1	2	1.70588	5	3	3	2	2	2	2	4	3	2	2	3	3	2	2	3	2	2	2.61111
3	2	1	1	1	4	3	2	2	3	2	2	2.375	2	2	2	3	2	2	4	5	2	2	2	3	2	1	2	3	2	2.41176	4	4	4	3	2	3	4	3	4	3	4	3	3	3	3	4	3	4	3.38889
1	2	1	2	5	2	4	4	4	4	4	4	3.875	4	3	4	4	3	1	4	3	3	4	3	4	3	3	3	4	4	3.35294	3	3	5	4	4	3	3	5	4	3	3	3	4	4	4	5	3	3	3.66667
1	4	1	2	4	5	5	5	5	3	3	5	4.375	2	2	2	1	2	2	2	1	2	1	2	1	2	2	1	2	1	1.64706	4	1	3	1	4	2	5	4	4	3	4	5	4	3	4	3	4	3	3.38889
3	1	1	1	3	2	3	2	3	3	2	2	2.5	4	4	1	1	1	3	2	1	1	2	1	1	2	5	1	1	2	1.94118	1	4	4	5	3	4	1	5	3	4	5	5	3	5	3	4	4	5	3.77778
2	1	2	2	5	4	5	1	2	5	5	5	4	3	2	2	5	2	5	3	3	3	4	2	3	5	3	3	3	2	3.11765	1	1	2	5	1	2	2	2	1	1	2	2	2	5	2	1	2	2	2
3	2	1	3	2	4	4	4	4	2	3	5	3.5	2	3	5	2	2	2	2	3	3	2	3	3	2	1	1	2	3	2.41176	3	2	3	2	5	2	2	2	3	2	2	3	4	1	2	3	3	2	2.55556
1	1	1	3	4	4	1	5	4	2	5	4	3.625	3	3	4	1	4	4	3	4	1	3	2	3	3	3	1	4	3	2.88235	2	3	3	4	4	3	4	3	5	4	4	4	4	3	3	3	4	5	3.61111
1	4	2	3	4	1	3	3	5	5	1	4	3.25	1	4	4	1	1	2	4	1	5	1	3	1	1	2	2	4	2	2.29412	3	3	2	2	3	2	3	2	3	3	2	1	5	3	5	3	1	1	2.61111
3	1	2	2	4	3	3	3	4	4	4	4	3.625	3	2	3	2	2	2	2	2	4	2	4	3	2	3	3	2	3	2.58824	1	4	2	2	1	2	1	2	1	5	1	2	5	2	1	2	1	2	2.05556
1	4	2	3	4	3	3	4	3	3	4	5	3.625	1	2	2	1	2	1	2	1	2	4	1	2	1	4	2	2	4	2	2	3	3	2	2	2	2	3	2	2	5	2	2	3	3	4	3	4	2.72222
1	4	2	2	4	3	3	3	3	3	4	3	3.25	2	2	2	3	3	3	2	4	1	2	5	3	2	3	4	3	1	2.64706	5	5	4	5	5	3	4	4	5	1	5	4	4	4	4	4	3	5	4.11111
1	2	1	2	4	5	5	5	4	4	4	5	4.5	1	4	3	2	5	4	4	4	4	4	5	3	4	3	4	5	4	3.70588	2	4	2	3	3	5	2	3	1	3	2	3	3	2	3	2	2	2	2.61111
2	1	1	1	2	3	3	3	3	2	4	3	2.875	5	2	1	5	1	2	2	2	2	2	1	1	2	1	1	1	5	2.11765	1	1	1	2	1	5	2	1	2	1	1	1	1	1	2	1	1	1	1.44444
1	1	2	2	3	1	2	3	3	3	3	2	2.5	2	2	3	2	3	2	2	4	3	2	2	2	2	4	5	3	3	2.70588	4	4	5	2	4	4	4	5	5	5	5	5	3	5	3	5	5	1	4.11111
2	3	1	2	5	5	3	5	5	5	2	5	4.375	3	1	4	2	2	2	2	3	1	3	3	2	3	4	1	2	2	2.35294	5	5	4	4	4	4	3	5	4	5	4	4	4	5	2	4	3	5	4.11111
2	1	2	1	4	4	3	2	5	4	4	3	3.625	3	1	3	3	3	3	2	1	3	5	2	3	2	5	4	2	3	2.82353	1	4	4	4	2	4	4	4	2	3	3	4	4	3	3	3	3	1	3.11111
1	1	1	3	4	4	5	4	5	5	1	5	4.125	3	2	2	1	3	3	3	3	3	3	2	3	2	3	2	2	2	2.47059	3	2	5	4	4	5	4	5	5	4	4	5	2	5	5	2	3	4	3.94444
2	3	1	3	4	4	4	4	5	4	5	4	4.25	1	1	4	2	1	2	1	1	1	1	1	2	2	1	1	1	1	1.41176	1	4	2	5	4	3	4	4	4	4	4	4	5	3	5	3	3	3	3.61111
1	2	2	3	1	3	3	3	2	4	2	2	2.5	3	4	1	3	4	2	4	3	3	4	3	1	4	3	3	4	4	3.11765	5	4	3	4	3	4	4	5	4	3	4	4	5	4	4	3	2	4	3.83333
2	3	2	1	3	4	4	3	4	3	3	4	3.5	2	2	4	1	2	5	4	2	2	3	2	3	1	2	3	3	3	2.58824	1	3	2	2	1	4	1	1	5	1	4	2	1	5	2	1	2	2	2.22222
2	1	2	3	5	5	1	5	4	4	4	4	4	3	2	5	4	1	4	4	1	3	3	2	2	5	4	4	2	5	3.17647	2	2	2	3	2	2	4	1	3	2	2	3	3	2	2	2	2	3	2.33333
1	4	1	2	4	4	5	4	2	2	4	4	3.625	2	2	2	3	3	2	2	2	3	2	3	2	2	2	3	2	2	2.29412	3	3	2	3	4	2	4	4	4	4	3	4	3	3	4	3	5	3	3.38889
1	3	2	3	3	2	3	3	3	5	3	4	3.25	3	4	3	3	4	4	2	4	3	4	3	4	3	3	4	3	3	3.35294	4	3	1	3	3	3	4	2	3	3	1	3	3	3	3	3	3	2	2.77778
1	2	2	3	2	1	2	2	2	2	5	2	2.25	3	2	3	2	4	2	2	3	2	1	2	2	4	3	2	5	3	2.64706	2	3	3	2	3	5	2	3	3	2	3	2	3	3	3	3	2	2	2.72222
2	3	1	1	3	3	2	5	3	2	5	5	3.5	4	3	3	4	3	3	3	4	3	4	3	4	5	3	2	3	2	3.29412	5	2	4	5	3	3	2	3	2	3	3	3	2	2	1	3	2	3	2.83333
1	2	1	2	4	3	3	3	4	4	3	3	3.375	4	3	3	4	4	3	4	1	4	4	4	4	4	3	4	3	3	3.47059	2	3	2	3	3	5	3	2	2	2	2	3	2	2	3	2	3	2	2.55556
2	3	1	2	4	4	4	3	4	3	4	4	3.75	2	2	2	2	4	4	1	5	2	2	2	3	5	1	2	2	2	2.52941	5	3	4	4	3	1	5	4	5	4	5	4	4	5	4	5	4	5	4.11111
1	3	2	1	2	2	3	2	2	1	2	3	2.125	4	1	3	3	1	2	2	2	2	2	2	2	1	1	2	2	1	1.94118	3	3	2	2	2	5	2	3	3	5	3	5	2	3	3	2	3	2	2.94444
2	4	2	1	3	4	4	4	3	5	2	4	3.625	2	2	3	2	3	3	2	5	2	4	3	2	5	5	2	3	3	3	2	2	3	3	2	3	3	2	2	2	3	3	2	3	4	3	2	3	2.61111
1	2	1	1	3	2	2	5	3	2	2	2	2.625	1	3	1	5	3	2	3	5	1	4	2	4	1	2	2	3	3	2.64706	3	2	3	3	4	3	1	2	3	2	5	3	2	3	2	3	3	2	2.72222
1	2	2	2	5	3	3	4	3	3	2	4	3.375	3	2	3	3	3	3	5	3	2	5	3	3	2	2	3	2	3	2.94118	3	2	3	1	3	3	2	2	2	4	1	5	3	2	3	3	3	3	2.66667
2	1	1	3	1	3	3	4	4	4	4	4	3.375	3	2	3	3	3	2	1	2	3	2	5	3	2	5	2	3	3	2.76471	2	2	2	2	2	2	3	4	3	4	2	3	1	5	3	2	2	2	2.55556
2	1	2	1	5	3	3	2	3	5	2	1	3	2	2	1	1	2	5	2	2	1	2	1	5	5	1	3	1	2	2.23529	1	4	4	4	3	4	4	4	4	5	3	4	2	4	3	1	3	4	3.38889
3	1	1	1	1	3	4	4	3	5	1	4	3.125	3	1	2	5	2	2	3	3	4	3	3	1	1	2	3	2	2	2.47059	4	5	4	5	3	5	4	4	3	4	5	4	5	4	4	3	5	5	4.22222
2	3	1	3	3	1	3	3	3	4	4	3	3	2	5	3	3	3	1	2	4	3	3	4	3	2	1	3	2	4	2.82353	2	1	4	4	1	1	2	4	1	3	2	3	4	2	2	3	4	2	2.5
1	4	2	1	2	2	2	2	2	3	4	1	2.25	5	3	2	1	2	1	2	5	3	3	3	3	2	2	3	3	3	2.70588	4	4	4	4	3	4	3	1	4	4	4	3	4	3	4	3	3	3	3.44444
2	1	1	2	4	4	3	4	4	3	3	4	3.625	3	4	1	2	2	2	2	3	2	3	1	4	2	2	2	2	5	2.47059	1	2	2	1	2	1	2	4	1	1	2	2	2	1	5	2	1	2	1.88889
1	1	2	3	3	4	3	2	2	3	3	2	2.75	5	5	1	2	2	3	1	1	1	5	1	2	2	4	5	2	1	2.52941	3	4	1	1	2	2	2	1	4	4	1	1	2	4	3	5	2	1	2.38889
2	4	2	2	2	4	4	4	3	4	3	3	3.375	3	2	1	3	5	2	2	1	3	3	2	2	3	2	2	2	2	2.35294	4	3	3	2	3	3	4	5	4	5	3	1	3	5	4	4	4	3	3.5
1	3	2	2	3	2	2	3	2	3	2	2	2.375	4	4	2	2	1	2	1	1	4	1	2	2	4	2	2	1	1	2.11765	2	1	2	4	4	5	4	4	4	3	1	4	3	4	5	4	3	3	3.33333
1	3	2	3	4	4	3	5	3	4	3	3	3.625	2	1	2	2	5	2	2	2	1	1	4	1	1	4	1	1	3	2.05882	4	4	5	3	2	1	4	1	4	1	2	4	3	3	4	4	4	3	3.11111
2	4	1	3	3	3	3	4	4	3	3	1	3	2	2	5	3	2	2	2	2	3	2	2	2	4	4	3	2	3	2.64706	2	3	2	2	4	4	3	5	2	4	2	2	2	2	3	3	3	3	2.83333
2	4	1	2	4	3	3	4	3	1	1	2	2.625	1	5	2	2	4	2	3	3	2	2	5	2	2	2	3	3	3	2.70588	1	1	2	1	4	2	5	1	1	3	2	2	2	3	2	1	5	2	2.22222
2	1	2	1	1	4	4	4	4	3	4	3	3.375	3	2	2	2	3	2	3	1	3	3	3	2	1	5	2	3	3	2.52941	2	1	4	2	2	4	1	1	1	1	1	1	2	1	2	1	3	2	1.77778
3	4	1	2	5	3	3	3	1	3	4	4	3.25	3	3	2	3	2	3	1	3	1	1	2	3	3	2	3	2	2	2.29412	2	3	4	3	3	1	3	2	4	4	5	3	4	3	3	1	4	2	3
3	1	1	3	5	3	2	3	3	2	1	2	2.625	4	4	3	3	4	3	3	4	4	3	3	4	4	4	4	4	4	3.64706	2	1	1	1	2	1	1	5	2	2	1	1	1	5	1	2	1	2	1.77778
1	1	1	3	5	3	3	4	4	3	4	4	3.75	2	1	1	2	1	2	2	5	1	2	2	1	2	1	5	1	1	1.88235	3	5	3	2	3	2	2	4	1	4	3	3	3	3	3	3	1	3	2.83333
3	1	1	1	4	4	3	2	4	3	4	4	3.5	4	3	3	4	4	5	5	3	3	3	4	4	2	2	4	4	3	3.52941	3	3	2	2	1	5	3	2	3	3	3	3	2	2	5	3	4	2	2.83333
1	3	1	3	5	1	3	5	1	4	4	4	3.375	1	3	2	1	1	1	3	1	2	1	1	4	1	3	1	4	2	1.88235	3	3	4	4	1	4	3	3	2	5	3	3	3	5	3	2	5	3	3.27778
3	4	2	1	3	4	3	3	3	2	3	4	3.125	1	1	1	4	2	1	2	1	1	1	4	2	2	3	1	2	1	1.76471	3	4	2	1	3	2	2	3	2	1	3	3	3	1	2	3	3	3	2.44444
2	1	1	2	3	3	3	4	4	4	4	4	3.625	2	1	2	2	4	2	2	4	2	1	2	4	2	2	2	1	2	2.17647	2	2	3	2	5	3	3	2	2	2	2	2	2	2	1	3	5	3	2.55556
2	2	2	2	3	4	5	3	3	4	4	2	3.5	3	3	3	1	2	2	2	3	2	3	3	2	2	3	2	1	2	2.29412	2	2	2	2	3	3	3	3	2	5	2	3	1	2	2	2	3	2	2.44444
2	1	2	2	3	5	3	4	4	2	3	3	3.375	5	2	3	3	4	4	3	4	4	3	3	3	4	4	4	1	3	3.35294	4	3	3	3	5	3	3	4	4	4	4	4	3	3	3	3	5	3	3.55556
3	2	1	2	2	2	5	2	3	1	3	1	2.375	3	3	3	3	3	3	3	4	3	3	4	4	4	4	4	4	4	3.47059	3	1	2	3	4	2	5	4	3	2	2	3	3	2	5	3	3	3	2.94444
2	2	1	2	2	1	3	3	3	2	3	3	2.5	1	1	1	2	1	1	2	2	2	2	1	2	2	1	1	1	2	1.47059	3	3	3	2	3	2	3	2	3	2	3	4	3	2	3	3	2	4	2.77778
3	1	2	1	4	4	4	1	3	3	1	5	3.125	5	5	4	5	2	3	1	1	2	4	3	3	3	3	1	3	3	3	3	2	2	3	2	2	3	3	2	2	3	2	3	2	3	3	3	3	2.55556
1	3	1	3	4	1	4	4	3	3	1	4	3	2	1	3	2	2	1	1	4	1	2	5	2	1	2	1	2	1	1.94118	2	3	3	3	5	3	2	2	5	5	2	2	2	3	2	2	3	3	2.88889
3	3	1	3	5	5	3	3	3	3	2	3	3.375	3	3	2	2	2	3	3	3	3	2	1	3	2	2	3	4	3	2.58824	4	4	2	5	5	4	4	5	3	4	5	4	5	5	4	4	2	5	4.11111
2	3	2	1	4	4	3	5	1	3	5	3	3.5	3	3	4	3	2	3	1	3	3	3	1	1	3	2	2	3	2	2.47059	2	2	3	5	3	2	3	3	1	3	1	1	3	3	2	3	2	3	2.5
2	4	2	2	5	4	3	1	3	4	1	2	2.875	2	3	4	3	3	2	2	2	2	4	3	3	3	2	1	4	2	2.64706	3	3	5	3	1	2	5	4	3	2	1	3	3	5	3	3	2	4	3.05556
2	2	2	3	3	3	3	3	4	3	3	3	3.125	4	3	4	5	1	3	2	4	1	3	4	4	3	3	3	3	2	3.05882	5	2	4	5	5	4	2	5	4	4	5	5	4	5	4	5	1	2	3.94444
3	2	1	2	2	2	3	5	2	3	3	2	2.75	1	2	4	3	3	4	3	2	3	4	2	2	2	2	2	3	2	2.58824	3	3	3	3	2	3	5	3	3	2	5	1	2	5	2	2	3	2	2.88889
3	1	1	3	4	3	3	3	1	4	4	1	2.875	2	3	2	2	2	1	3	3	4	3	3	5	3	2	5	2	5	2.94118	3	2	3	1	2	5	1	2	2	2	3	2	2	2	2	3	3	3	2.38889
3	4	2	1	3	2	2	1	2	3	3	3	2.375	3	2	3	2	2	1	3	3	2	3	2	2	2	4	2	3	3	2.47059	5	1	1	2	2	2	2	1	1	2	4	2	1	1	1	2	2	2	1.88889
1	3	2	1	3	3	4	3	4	4	1	4	3.25	2	2	2	4	3	3	2	3	2	4	2	2	1	2	3	2	3	2.47059	3	3	4	3	4	3	3	5	4	3	3	3	5	4	4	3	3	4	3.55556
1	3	2	2	4	4	1	4	4	3	4	3	3.375	2	3	3	3	1	1	1	3	3	4	2	3	3	1	3	4	1	2.41176	3	3	5	1	2	3	5	3	3	2	3	1	3	2	5	3	2	3	2.88889
2	2	1	1	2	3	2	3	2	3	3	3	2.625	2	2	3	3	3	4	2	3	2	3	3	2	2	3	3	4	2	2.70588	4	3	4	1	3	2	3	1	3	3	3	2	3	2	3	2	2	3	2.61111
2	3	1	1	3	3	4	4	3	2	4	3	3.25	1	2	2	2	1	2	2	2	3	1	2	4	1	2	1	1	2	1.82353	1	3	3	3	2	2	3	2	2	2	2	2	3	2	2	4	2	4	2.44444
3	3	1	2	1	4	4	4	4	4	3	4	3.5	2	5	3	5	3	3	3	5	2	5	2	3	4	1	3	3	3	3.23529	3	4	4	4	5	4	4	4	2	3	3	4	3	4	3	4	5	4	3.72222
3	4	2	2	1	4	4	3	3	3	3	3	3	3	3	3	2	2	1	5	3	2	2	2	2	3	2	2	1	2	2.35294	1	3	4	3	2	2	1	3	2	3	2	3	2	4	1	2	3	2	2.38889
3	1	1	3	2	5	3	5	3	2	3	2	3.125	3	2	1	3	3	1	4	1	4	4	3	3	3	5	3	5	4	3.05882	5	4	2	3	4	3	3	3	4	4	4	4	3	4	3	3	4	3	3.5
2	3	2	1	3	3	4	3	4	4	1	2	3	3	5	4	4	3	1	4	3	4	4	5	3	1	4	4	5	3	3.52941	4	4	2	3	4	3	3	3	3	4	4	2	3	4	3	4	3	4	3.33333
3	2	2	2	2	2	2	2	5	3	3	2	2.625	3	3	3	2	2	2	3	3	4	2	3	2	2	3	3	5	3	2.82353	4	1	1	2	3	2	3	2	4	2	2	2	2	3	2	3	2	2	2.33333
1	4	2	2	3	4	3	3	4	1	4	5	3.375	5	3	3	2	2	4	3	2	2	3	3	2	2	3	1	2	3	2.64706	2	4	1	1	1	2	2	2	1	1	1	2	1	3	1	4	1	2	1.77778
2	1	2	2	3	3	3	3	4	3	4	4	3.375	2	3	3	2	2	3	3	2	4	2	2	3	3	3	3	2	5	2.76471	4	3	2	4	1	3	2	4	2	2	1	1	2	4	2	3	3	2	2.5
2	3	2	3	2	3	3	3	1	3	3	3	2.625	2	1	2	4	1	1	5	1	1	2	4	3	1	3	4	2	2	2.29412	2	2	2	2	2	1	1	2	2	1	1	2	1	3	3	2	1	3	1.83333
1	1	2	3	5	2	3	3	2	1	3	2	2.625	4	2	1	1	3	2	1	2	4	5	2	2	2	1	2	2	1	2.17647	4	3	4	1	3	3	2	4	3	4	3	4	4	4	4	3	4	4	3.38889
2	3	1	1	3	3	4	5	3	1	4	4	3.375	2	2	2	2	2	3	2	2	3	4	3	5	2	4	1	2	2	2.52941	4	5	3	4	4	4	3	4	4	4	3	3	4	4	1	3	1	4	3.44444
1	4	1	3	3	1	3	4	5	3	3	5	3.375	2	2	2	2	3	3	1	2	2	3	2	3	2	3	3	3	3	2.41176	2	2	2	1	2	1	3	5	4	1	1	2	1	2	1	2	5	2	2.16667
1	1	1	1	2	3	4	3	5	3	2	2	3	3	2	3	3	2	1	3	3	2	3	2	3	2	4	3	2	2	2.52941	3	1	2	2	1	2	3	3	2	2	3	3	3	2	2	5	2	3	2.44444
1	2	1	1	3	5	4	5	3	1	4	3	3.5	2	2	1	2	2	4	2	4	2	3	1	2	1	5	2	2	3	2.35294	2	2	3	3	2	4	3	3	3	3	3	2	2	2	2	3	3	2	2.61111
3	1	2	1	4	2	5	3	3	4	3	3	3.375	2	2	2	3	2	3	2	3	3	3	2	2	2	2	4	3	3	2.52941	2	5	4	3	5	3	4	3	3	3	3	3	3	3	3	5	2	2	3.27778
1	1	2	2	1	3	4	4	1	3	5	5	3.25	3	4	2	3	3	2	2	5	3	4	4	3	5	2	3	3	1	3.05882	2	2	3	3	2	4	3	4	4	2	3	4	2	3	5	2	1	2	2.83333
3	2	2	2	3	4	5	3	2	1	3	4	3.125	3	2	3	4	3	3	2	2	3	3	3	2	3	3	3	2	3	2.76471	4	5	4	3	3	4	3	3	3	4	1	2	4	5	3	4	4	3	3.44444
3	1	1	3	1	1	3	2	3	5	3	3	2.625	2	2	5	3	1	2	1	5	2	4	2	2	3	3	5	1	3	2.70588	4	2	3	1	3	3	2	3	2	3	2	4	2	3	2	3	2	5	2.72222
1	4	2	2	5	4	2	4	4	4	4	4	3.875	3	2	3	5	5	5	2	2	3	3	5	2	3	1	3	5	3	3.23529	2	2	4	2	1	4	2	2	1	2	4	3	2	3	2	3	2	3	2.44444
2	4	2	3	3	3	5	3	4	4	4	4	3.75	2	3	3	3	3	3	2	3	2	2	2	3	3	2	3	3	2	2.58824	3	2	5	2	1	3	3	2	3	2	3	2	3	2	2	3	1	2	2.44444
2	4	1	2	1	1	5	2	3	2	3	2	2.375	1	1	5	2	1	2	1	2	1	2	2	2	1	1	2	2	1	1.70588	3	3	3	3	4	3	1	4	3	3	3	4	4	3	3	3	4	4	3.22222
1	3	1	3	4	3	3	5	3	3	4	3	3.5	1	1	2	2	2	2	1	1	1	2	2	2	1	2	1	2	2	1.58824	4	3	4	4	1	3	5	3	4	3	3	3	3	3	4	3	4	4	3.38889
2	4	2	1	2	3	4	1	4	4	2	4	3	5	4	1	2	2	2	2	5	1	1	1	1	2	2	2	1	3	2.17647	2	3	2	2	3	2	2	1	5	3	3	2	2	2	3	3	3	3	2.55556
3	1	2	1	5	4	3	3	3	4	3	2	3.375	4	5	3	4	1	3	3	3	4	3	4	1	2	4	4	2	5	3.23529	4	1	2	3	1	2	3	1	4	1	1	1	1	1	5	2	1	2	2
2	3	2	2	4	3	4	4	3	3	4	4	3.625	4	4	3	4	4	3	4	3	2	4	3	3	3	4	3	5	1	3.35294	4	2	3	3	3	3	4	2	5	4	1	1	2	2	3	3	5	3	2.94444
2	4	1	1	1	1	4	4	4	3	4	3	3	2	4	2	3	3	4	4	5	2	2	2	3	3	2	3	3	3	2.94118	2	5	1	3	3	3	2	3	2	2	3	2	2	3	3	2	2	3	2.55556
1	4	1	2	2	2	4	3	2	2	2	1	2.25	2	3	3	2	2	3	2	2	2	3	3	2	3	3	3	2	5	2.64706	4	5	2	5	3	3	3	2	1	3	5	3	2	1	3	2	1	3	2.83333
3	2	2	1	4	4	3	3	1	3	2	4	3	3	2	3	3	2	4	2	3	2	2	2	4	3	2	1	3	3	2.58824	1	4	3	4	3	4	2	3	3	3	4	3	3	4	4	3	3	3	3.16667
2	1	1	1	1	3	3	5	3	3	3	5	3.25	2	2	2	3	3	3	2	3	3	1	2	2	1	2	2	2	1	2.11765	3	3	4	4	4	3	4	3	3	5	3	3	3	4	1	5	5	3	3.5
2	2	2	2	5	2	3	4	2	2	3	1	2.75	4	4	5	3	2	3	2	2	3	2	2	3	3	3	5	3	2	3	3	4	3	3	4	3	3	2	1	4	1	1	4	3	4	4	3	4	3
3	3	1	3	1	2	1	4	4	1	1	5	2.375	4	3	3	4	4	3	3	4	3	2	3	2	1	3	4	3	3	3.05882	2	5	1	4	4	5	5	5	5	4	5	4	4	5	4	5	1	5	4.05556
1	1	1	1	3	3	1	3	1	2	3	3	2.375	2	1	1	5	5	4	2	4	1	2	1	2	2	1	2	1	4	2.35294	5	2	3	2	3	3	3	2	2	3	3	3	4	2	2	3	3	3	2.83333
1	3	2	1	2	2	2	2	2	2	3	2	2.125	4	4	5	5	4	1	3	3	4	1	3	3	4	4	3	3	4	3.41176	3	2	3	3	2	3	2	3	2	4	2	3	5	5	2	3	5	3	3.05556
2	4	2	3	2	3	3	2	2	3	2	5	2.75	3	2	5	3	3	3	3	3	3	2	3	3	3	5	3	2	3	3.05882	2	1	1	1	2	2	5	3	2	1	1	2	1	2	2	2	1	1	1.77778
3	1	2	1	2	3	1	2	2	3	2	2	2.125	2	3	2	3	2	2	4	2	3	3	3	2	3	2	4	4	2	2.70588	1	1	3	1	2	2	5	1	1	1	2	5	1	1	1	2	2	2	1.88889
2	2	1	2	2	1	2	1	2	3	1	1	1.625	2	3	2	2	2	3	3	3	1	2	3	1	3	2	2	3	2	2.29412	4	4	4	1	1	4	4	4	3	3	3	4	3	3	3	4	1	4	3.16667
3	3	1	1	3	4	3	3	3	4	4	3	3.375	3	3	3	2	3	3	2	3	2	1	2	4	3	2	2	3	3	2.58824	2	3	3	3	2	3	2	2	2	2	3	2	3	3	4	2	3	2	2.55556
1	1	1	1	3	1	3	4	5	5	3	4	3.5	2	2	2	1	4	3	2	1	1	1	1	4	2	2	2	2	2	2	1	5	1	1	1	5	1	1	5	1	1	2	1	2	2	2	2	4	2.11111
3	3	1	3	2	3	1	4	3	2	2	3	2.5	1	3	3	2	2	3	2	2	2	2	2	3	1	2	2	2	4	2.23529	3	3	3	2	2	5	2	3	2	1	4	2	3	4	2	5	3	3	2.88889
1	1	2	1	2	2	2	1	3	2	1	2	1.875	2	2	2	2	2	3	2	2	2	3	2	2	3	3	2	2	3	2.29412	4	4	5	5	5	5	5	5	4	1	4	4	2	4	5	2	4	4	4
1	2	1	2	2	3	3	3	4	1	2	3	2.625	4	4	4	4	3	4	3	1	4	3	4	3	3	3	3	1	4	3.23529	4	4	4	4	3	2	4	4	4	3	4	3	3	2	4	3	4	4	3.5
3	3	1	3	5	2	3	3	2	3	3	3	3	1	1	2	1	1	4	2	1	1	1	2	1	2	1	4	1	2	1.64706	5	1	4	1	2	2	5	2	1	1	2	3	1	5	1	1	3	1	2.27778
1	3	1	3	3	2	3	5	3	2	3	5	3.25	2	1	4	2	2	1	3	3	2	3	2	3	3	3	3	2	3	2.47059	1	1	3	4	4	3	4	3	4	2	3	4	3	4	2	3	4	3	3.05556
1	3	1	1	4	1	3	5	4	4	4	3	3.5	1	1	2	1	2	2	1	1	1	2	2	1	2	1	1	3	1	1.47059	2	3	3	3	3	2	5	3	2	2	3	2	2	2	2	3	2	3	2.61111
2	2	1	3	3	2	4	2	3	2	2	2	2.5	3	2	2	4	2	2	3	3	2	2	2	2	3	3	3	4	2	2.58824	4	4	1	4	5	4	4	4	4	1	4	4	5	4	4	4	4	4	3.77778
3	4	2	2	2	1	1	2	1	2	2	1	1.5	2	2	3	3	2	3	5	3	2	1	3	3	5	2	3	3	1	2.70588	3	4	3	4	3	4	5	4	3	3	3	4	2	3	4	4	3	3	3.44444
2	3	1	2	3	2	3	3	3	2	3	4	2.875	1	2	2	1	2	1	1	5	2	2	4	2	1	1	2	1	1	1.82353	3	1	3	2	3	2	2	2	1	3	3	2	2	3	3	2	3	3	2.38889
1	1	1	2	1	4	4	4	3	4	3	4	3.375	2	1	3	1	1	1	2	1	1	2	1	1	4	2	1	2	1	1.58824	3	1	3	4	4	3	4	1	3	4	3	3	4	1	4	3	4	5	3.16667
3	2	1	1	3	3	2	2	2	4	3	3	2.75	3	2	3	2	3	2	2	3	4	5	5	1	2	1	2	2	2	2.58824	5	4	5	4	5	2	1	4	3	5	5	4	4	4	3	4	4	4	3.88889
1	4	1	2	2	3	3	3	3	3	1	5	2.875	5	1	1	2	2	4	2	2	2	2	4	1	1	1	2	1	2	2.05882	2	3	2	4	4	2	2	3	3	2	5	2	2	3	2	3	4	3	2.83333
1	3	1	2	1	3	2	4	1	1	3	3	2.25	4	4	4	1	4	3	3	4	4	4	3	3	5	3	1	4	4	3.41176	4	5	5	2	4	4	4	4	3	4	4	4	5	5	5	5	4	5	4.22222
1	4	2	3	3	2	2	2	2	3	2	3	2.375	1	2	2	3	2	3	3	3	2	3	3	2	2	3	4	3	3	2.58824	4	5	3	1	5	3	4	5	5	1	2	4	4	5	4	3	4	4	3.66667
3	3	1	1	1	2	1	2	2	1	2	2	1.625	3	3	2	2	2	2	4	3	4	3	3	3	3	2	2	5	1	2.76471	3	4	3	2	3	3	3	4	4	4	4	3	3	3	2	3	4	3	3.22222
3	4	2	3	2	3	2	1	3	4	3	2	2.5	5	3	2	2	3	3	3	2	2	3	1	4	3	5	3	3	3	2.94118	4	2	2	2	4	4	1	5	1	1	1	1	1	5	2	2	1	3	2.33333
3	4	2	3	4	3	4	4	3	5	4	5	4	3	3	4	5	4	4	3	3	2	4	1	3	4	4	1	4	3	3.23529	4	4	3	3	3	4	4	2	1	3	4	4	4	4	5	3	3	4	3.44444
3	3	1	2	5	1	3	3	3	3	5	3	3.25	3	3	3	4	5	2	1	5	3	2	2	2	2	2	2	3	3	2.76471	3	3	3	4	3	2	1	3	3	2	2	2	2	2	3	3	5	3	2.72222
1	3	1	1	4	3	1	3	4	4	2	5	3.25	2	3	4	3	3	3	2	2	2	2	2	5	3	2	5	2	4	2.88235	3	5	2	2	3	1	2	5	3	1	2	3	4	3	3	2	2	2	2.66667
2	3	2	1	2	2	1	2	1	2	2	2	1.75	2	3	2	1	2	1	2	1	2	1	4	2	5	1	1	5	2	2.17647	3	3	3	2	2	2	2	2	3	2	2	4	3	3	2	3	2	2	2.5
3	2	2	2	4	4	3	4	3	3	3	4	3.5	3	2	4	2	3	1	3	3	5	2	3	4	2	2	3	2	4	2.82353	3	3	3	2	2	2	1	3	3	3	4	2	2	2	1	2	4	3	2.5
3	4	1	3	3	3	2	3	2	2	3	4	2.75	3	4	2	4	4	4	4	4	4	4	4	3	4	3	4	4	1	3.52941	4	4	4	4	3	4	3	3	4	2	3	3	4	3	3	4	3	3	3.38889
3	1	1	3	5	4	3	4	3	4	4	5	4	2	3	3	2	2	2	3	3	3	4	2	4	2	3	3	2	3	2.70588	2	1	2	1	4	2	2	1	1	2	2	5	2	4	2	2	2	1	2.11111
3	4	1	1	1	3	3	2	3	2	3	2	2.375	4	4	4	3	4	3	4	3	4	1	4	4	2	3	4	3	3	3.35294	4	4	3	3	4	4	3	3	4	3	4	3	3	3	3	4	3	3	3.38889
2	3	2	2	2	4	3	3	2	3	1	3	2.625	3	5	3	4	3	5	1	3	4	4	5	3	4	4	3	1	5	3.52941	3	4	2	3	4	2	3	3	2	2	3	2	3	2	3	3	4	3	2.83333
1	1	1	1	2	2	3	3	5	2	1	2	2.5	3	3	2	3	3	3	4	4	3	1	4	3	3	4	3	4	4	3.17647	5	4	4	5	4	4	3	1	4	5	5	4	5	5	5	3	4	4	4.11111
1	3	1	2	3	2	3	2	3	2	2	3	2.5	3	2	3	2	4	2	1	1	2	4	1	2	4	2	5	2	5	2.64706	4	2	2	2	2	3	3	2	2	5	2	2	2	2	2	2	1	3	2.38889
2	3	2	1	4	3	3	3	4	3	2	1	2.875	3	4	1	1	5	3	4	4	5	3	4	3	5	1	4	3	3	3.29412	4	3	3	3	5	2	4	4	3	2	2	3	3	3	3	3	2	4	3.11111
2	2	1	2	4	4	2	4	3	2	2	4	3.125	3	4	3	3	3	2	1	2	3	3	3	2	3	3	2	2	2	2.58824	1	2	3	3	2	2	3	3	3	4	4	3	1	2	3	2	2	2	2.5
1	1	2	1	3	5	4	4	3	1	4	3	3.375	2	4	4	4	3	4	3	3	3	4	4	3	3	3	3	3	4	3.35294	2	3	1	2	3	4	4	4	2	4	4	3	2	2	4	4	3	5	3.11111
1	2	1	1	2	3	2	2	2	3	3	3	2.5	2	2	2	3	2	1	2	3	3	3	5	2	3	3	4	3	2	2.64706	3	1	3	2	1	5	5	3	2	2	3	2	3	3	2	3	2	3	2.66667
3	1	2	2	4	4	3	4	4	5	3	4	3.875	3	2	2	3	2	2	3	3	3	3	3	3	2	3	3	3	1	2.58824	2	2	5	2	1	2	2	4	1	3	1	2	4	2	1	5	2	2	2.38889
2	1	1	1	3	1	1	2	3	1	1	3	1.875	1	4	1	1	2	1	1	4	3	5	2	3	4	1	4	4	2	2.52941	1	5	5	2	1	5	4	4	4	5	2	4	4	4	5	4	5	4	3.77778
2	2	2	1	2	2	2	2	1	2	3	3	2.125	3	3	2	2	5	3	2	3	2	2	4	5	1	3	3	3	2	2.82353	1	3	2	3	2	2	3	3	5	2	2	2	2	3	3	2	3	2	2.5
1	1	1	1	2	2	2	2	3	3	3	3	2.5	1	2	2	1	1	2	1	1	1	1	2	1	2	2	2	1	1	1.41176	3	3	3	2	2	2	3	4	3	3	3	2	1	3	4	3	3	2	2.72222
3	4	2	1	2	2	1	1	1	3	2	1	1.625	3	1	3	4	3	3	4	3	3	3	5	1	3	1	2	2	2	2.70588	3	4	2	3	4	1	4	2	3	4	3	3	3	3	3	3	4	3	3.05556
3	1	2	1	2	4	3	3	3	1	3	4	2.875	1	2	2	3	1	1	2	5	4	2	1	2	1	1	2	2	1	1.94118	3	2	5	2	2	3	3	3	3	5	4	1	3	3	3	3	2	2	2.88889
2	1	2	3	1	1	2	5	5	2	2	5	2.875	3	3	2	5	4	3	1	1	4	2	3	2	2	1	2	5	2	2.64706	2	3	2	3	3	5	3	3	2	2	2	2	2	2	3	5	4	3	2.83333
2	2	2	2	3	1	2	2	3	3	3	3	2.5	2	1	1	1	1	4	2	2	1	2	1	2	3	2	1	1	1	1.64706	3	5	3	4	3	3	4	2	3	4	3	5	3	3	2	4	4	3	3.38889
3	3	1	1	1	4	1	2	1	2	1	2	1.75	3	3	2	3	3	3	2	1	3	3	3	5	1	2	2	3	2	2.58824	1	4	2	2	2	5	2	4	5	1	3	1	1	4	1	1	1	4	2.44444
1	2	1	3	2	3	2	2	3	2	4	3	2.625	2	2	3	3	2	2	3	2	2	3	3	3	5	3	3	3	3	2.76471	4	4	3	5	3	4	4	4	3	4	3	4	3	4	4	3	3	4	3.66667
3	4	1	2	3	3	3	3	4	3	3	4	3.25	1	2	3	3	3	2	2	3	3	3	4	2	4	2	3	3	2	2.64706	3	3	4	4	3	4	3	4	4	4	4	4	4	3	4	3	4	4	3.66667
3	4	1	2	4	5	4	4	4	4	4	4	4.125	3	3	4	2	4	3	2	2	2	2	2	2	3	2	4	3	2	2.64706	5	2	5	3	2	3	1	2	3	3	3	3	3	3	3	2	2	2	2.77778
1	4	2	2	4	1	2	1	2	3	1	2	2	2	1	5	1	3	3	2	3	3	2	3	3	3	2	3	2	3	2.58824	3	4	4	3	4	4	3	3	4	4	3	4	3	2	4	4	4	3	3.5
2	4	2	3	2	2	1	4	4	4	3	4	3	1	1	2	2	1	1	1	1	1	2	1	3	1	1	1	2	5	1.58824	4	4	4	4	3	4	4	3	4	3	3	3	3	3	4	3	4	1	3.38889
2	2	1	1	3	3	5	3	3	2	3	2	3	1	3	2	2	3	3	3	2	1	4	4	4	4	4	4	5	4	3.11765	2	1	2	2	1	4	2	2	2	2	2	2	2	4	1	1	1	2	1.94444
1	3	1	2	3	2	2	4	2	2	4	2	2.625	1	1	2	1	2	1	2	2	2	2	1	2	2	1	2	2	1	1.58824	3	1	2	2	3	3	2	2	3	5	1	3	1	3	2	3	3	2	2.44444
1	2	1	3	3	1	3	3	3	2	2	5	2.75	3	2	2	2	3	3	1	2	2	4	3	3	2	2	3	2	3	2.47059	2	5	3	3	3	3	3	2	3	2	3	3	1	2	2	2	3	2	2.61111
1	3	2	3	4	2	1	1	1	1	5	3	2.25	1	2	2	3	1	3	2	3	1	3	3	1	2	5	4	3	3	2.47059	3	2	3	1	3	2	3	3	3	5	2	2	3	3	3	5	5	2	2.94444
3	1	2	2	2	1	2	1	1	2	2	1	1.5	2	2	2	4	1	2	2	2	1	1	2	2	2	1	2	2	1	1.82353	4	4	5	5	4	5	4	5	4	5	4	4	2	4	1	4	1	4	3.83333
3	3	1	1	1	1	4	5	2	3	2	1	2.375	3	2	3	4	2	2	3	5	4	2	3	3	2	3	2	3	5	3	3	2	2	2	1	4	1	2	1	2	1	2	2	1	1	2	1	2	1.77778
2	3	1	2	1	2	2	3	2	1	3	2	2	2	1	1	2	1	1	1	2	2	1	5	5	1	1	5	2	2	2.05882	5	5	3	5	4	2	4	4	5	5	4	5	5	3	5	5	4	5	4.33333
2	2	1	3	2	2	3	2	2	3	3	4	2.625	2	3	2	2	2	3	3	3	2	2	2	2	5	2	2	3	1	2.41176	2	2	1	2	3	1	3	2	3	2	2	3	2	3	2	3	2	2	2.22222
3	4	2	2	1	3	3	4	4	3	4	2	3	4	2	3	2	2	2	2	1	2	2	2	2	1	2	3	1	3	2.11765	2	4	3	3	3	2	2	3	1	2	3	4	4	1	3	3	4	3	2.77778
1	4	2	1	1	2	2	2	1	4	2	1	1.875	3	2	4	5	2	2	3	3	2	5	2	3	1	3	3	3	2	2.82353	2	4	1	3	2	2	2	4	2	2	3	1	2	2	3	3	2	3	2.38889
1	4	2	3	3	3	4	4	3	3	3	3	3.25	3	3	2	3	5	4	5	2	2	3	1	2	4	2	3	2	3	2.88235	3	4	4	3	3	4	3	3	3	4	4	4	3	4	4	4	3	4	3.55556
3	4	2	2	3	2	2	2	2	2	3	3	2.375	1	2	1	5	1	1	1	1	2	2	1	2	1	1	2	1	2	1.58824	5	3	3	2	2	2	2	2	3	3	2	2	5	3	3	2	1	3	2.66667
1	4	2	1	3	4	4	2	4	4	4	4	3.625	2	2	4	5	3	4	2	2	3	1	3	2	3	3	3	2	2	2.70588	5	2	3	2	2	2	2	4	3	1	3	3	2	3	3	3	2	3	2.66667
1	1	2	3	4	3	1	1	3	3	4	4	2.875	4	4	1	4	4	4	1	4	4	4	3	2	4	3	3	3	5	3.35294	5	5	5	3	2	3	5	5	2	4	5	2	5	4	5	1	5	5	3.94444
2	2	1	3	1	1	4	3	4	3	3	3	2.75	5	3	5	3	5	2	2	1	3	3	3	2	2	5	2	2	3	3	2	3	2	2	3	3	3	2	2	3	2	5	2	3	3	3	5	2	2.77778
1	4	2	1	3	3	2	3	2	2	3	1	2.375	5	3	3	3	3	1	2	2	3	2	3	3	3	2	3	1	3	2.64706	2	2	2	2	2	2	3	3	2	3	1	4	1	4	3	2	3	2	2.38889
3	1	2	3	1	1	2	2	3	2	1	1	1.625	2	2	4	2	3	3	2	2	4	2	2	1	3	2	3	5	2	2.58824	5	4	5	2	3	5	5	5	5	5	5	5	5	4	4	5	2	4	4.33333
1	2	2	2	3	3	1	3	3	3	2	2	2.5	3	2	1	1	2	1	1	2	4	2	4	2	3	2	2	3	2	2.17647	2	3	3	3	3	3	3	5	2	5	3	2	3	3	3	2	3	2	2.94444
2	1	1	2	4	1	4	3	4	4	1	4	3.125	5	3	3	3	3	3	3	2	3	1	3	2	2	2	3	3	2	2.70588	2	2	2	4	3	1	2	1	2	2	2	1	2	5	1	2	2	5	2.27778
1	1	1	1	3	3	2	4	3	3	2	3	2.875	3	2	2	3	5	2	3	3	2	1	3	3	2	3	4	3	3	2.76471	3	1	4	3	3	2	1	3	3	3	3	3	2	2	2	3	3	3	2.61111
1	3	1	3	5	2	4	3	2	3	2	3	3	4	3	2	3	3	3	4	1	4	4	3	2	4	3	4	3	4	3.17647	2	2	3	3	5	2	2	3	3	3	3	2	2	1	2	2	1	2	2.38889
2	2	2	2	1	1	1	2	2	3	1	3	1.75	4	5	4	1	4	1	4	3	3	3	4	4	3	3	4	4	3	3.35294	2	2	2	2	3	3	2	2	3	3	2	3	5	4	2	3	2	3	2.66667
1	2	2	2	4	3	4	3	4	4	3	4	3.625	1	2	4	2	2	2	4	3	2	2	1	4	2	2	4	3	3	2.52941	4	3	4	4	4	3	2	3	3	3	1	3	3	3	4	3	3	3	3.11111
3	4	1	2	4	3	3	5	4	4	3	3	3.625	1	1	2	1	2	1	1	1	1	2	2	1	1	1	2	2	2	1.41176	4	5	4	4	5	5	5	5	1	4	5	4	4	4	2	1	5	5	4
2	2	2	2	2	1	1	2	1	1	1	2	1.375	5	2	3	1	1	2	1	1	2	2	1	1	2	2	2	1	1	1.76471	3	3	4	4	3	4	4	1	1	4	4	4	4	4	2	3	4	4	3.33333
2	4	1	2	3	3	4	4	3	1	4	4	3.25	3	3	4	2	2	2	3	3	5	3	1	2	3	2	2	3	2	2.64706	3	3	3	3	3	5	1	3	3	2	3	4	5	1	3	3	1	4	2.94444
3	2	1	3	3	5	1	2	1	3	2	1	2.25	2	2	1	2	1	3	2	1	1	2	1	1	1	2	2	3	4	1.82353	3	4	4	3	4	3	3	3	2	3	3	4	5	4	2	4	2	4	3.33333
2	4	1	1	3	4	3	4	4	4	3	4	3.625	3	3	4	4	4	4	4	4	2	3	3	3	3	4	5	4	3	3.52941	5	4	4	4	4	1	4	3	2	3	4	3	4	3	3	3	3	4	3.38889
1	4	2	1	4	3	3	5	3	4	3	3	3.5	2	2	3	2	2	3	5	3	2	3	1	5	3	1	2	2	4	2.64706	3	5	2	1	4	3	3	4	2	2	5	2	1	3	1	1	2	3	2.61111
1	4	2	2	5	5	2	2	4	5	2	3	3.5	2	2	2	3	5	3	3	3	3	3	2	2	1	2	3	5	4	2.82353	3	2	3	1	5	2	4	5	2	2	3	3	2	2	2	3	3	3	2.77778
1	3	2	2	4	4	4	4	3	2	3	3	3.375	2	2	1	2	2	3	3	2	4	2	2	3	3	2	3	5	2	2.52941	2	2	2	3	1	2	3	2	2	3	2	2	3	2	2	2	3	4	2.33333
3	2	2	2	3	2	4	4	2	2	2	2	2.625	3	4	2	5	3	4	1	2	2	1	3	3	3	3	3	3	5	2.94118	3	2	5	3	2	3	2	2	2	2	2	3	1	4	3	3	2	3	2.61111
1	1	2	1	3	4	4	4	3	3	4	4	3.625	2	2	1	2	2	1	1	1	1	1	1	1	2	5	2	5	1	1.82353	4	4	4	4	3	5	2	2	2	5	4	4	4	3	5	4	4	5	3.77778
2	2	1	2	4	3	3	4	4	3	3	4	3.5	4	4	4	4	3	4	3	4	2	1	3	3	3	1	3	3	3	3.05882	4	4	4	2	2	1	4	5	5	4	4	4	5	4	3	5	4	5	3.83333
1	1	1	2	2	3	2	2	1	2	4	2	2.25	2	3	2	2	2	5	3	5	2	5	3	3	3	3	2	4	2	3	2	2	3	1	1	3	4	1	1	1	2	2	4	1	1	1	1	1	1.77778
2	1	2	2	1	4	4	1	1	3	3	5	2.75	2	2	2	3	4	2	2	5	5	3	2	3	3	2	2	3	2	2.76471	1	2	2	2	1	1	2	4	1	2	2	1	2	2	2	3	2	2	1.88889
1	1	1	2	4	3	4	3	4	4	5	4	3.875	3	3	4	3	3	3	5	3	3	3	4	4	4	3	4	4	4	3.52941	2	3	2	3	5	3	2	3	3	2	1	2	3	3	2	3	2	2	2.55556
3	3	2	1	3	4	5	3	3	3	3	4	3.5	1	1	1	2	1	1	2	2	1	4	1	1	1	2	1	2	2	1.52941	2	1	1	1	1	3	2	2	2	1	1	2	2	1	1	2	1	2	1.55556
3	4	1	1	3	3	3	3	2	2	2	2	2.5	5	1	2	1	2	1	1	2	4	2	2	2	2	3	2	2	2	2.11765	4	2	2	3	4	4	5	2	3	3	4	1	2	3	2	3	2	3	2.88889
1	4	2	3	3	4	2	1	3	4	4	3	3	2	4	3	4	3	3	3	2	2	2	2	4	3	3	2	5	4	3	1	2	1	3	1	1	1	1	2	4	1	2	1	1	1	2	2	2	1.61111
3	4	2	2	3	1	5	5	3	1	3	4	3.125	2	3	2	3	2	3	2	3	2	3	2	2	2	2	3	2	5	2.52941	3	2	1	1	1	2	1	5	5	2	4	2	5	3	1	2	1	3	2.44444
3	3	2	1	3	3	5	4	3	3	3	2	3.25	2	1	2	2	3	2	2	3	5	4	3	2	4	2	3	3	3	2.70588	1	2	3	2	5	2	3	2	3	3	2	2	3	5	5	2	5	2	2.88889
3	3	2	1	2	2	2	2	2	2	3	5	2.5	3	3	3	3	3	3	2	3	4	4	1	3	3	4	3	3	2	2.94118	4	5	2	2	3	5	1	3	3	5	4	5	3	2	3	2	1	2	3.05556
3	4	1	3	1	1	1	5	2	1	2	2	1.875	1	1	4	2	1	5	1	1	2	4	2	1	2	1	5	2	2	2.17647	4	3	3	3	2	3	3	2	3	2	2	2	2	2	5	2	2	1	2.55556
3	2	2	1	4	2	2	1	2	4	1	2	2.25	2	2	2	5	1	2	2	3	1	2	2	1	4	4	3	2	2	2.35294	3	3	3	1	2	2	5	2	3	3	3	2	3	2	2	2	3	5	2.72222
1	2	2	2	3	3	4	4	2	4	4	4	3.5	2	3	1	3	2	4	3	4	2	2	3	1	3	2	3	2	3	2.52941	2	1	1	1	2	2	1	2	5	1	2	2	2	2	1	1	1	1	1.66667
1	3	1	3	2	3	5	5	2	2	3	3	3.125	1	4	4	4	3	3	3	3	4	4	4	3	3	2	1	4	4	3.17647	1	3	2	2	3	2	2	2	2	2	2	3	2	2	3	3	5	2	2.38889
3	1	2	1	4	3	3	3	3	4	4	3	3.375	4	3	4	4	5	2	2	3	3	3	4	4	4	3	4	2	3	3.35294	2	3	2	3	2	2	2	4	2	5	2	5	3	3	2	3	2	5	2.88889
2	2	2	2	2	3	2	3	4	3	5	3	3.125	2	1	3	2	1	2	2	1	1	4	2	2	2	5	1	2	1	2	2	3	2	1	2	5	1	3	3	3	1	3	3	3	3	2	3	2	2.5
3	2	1	2	2	3	3	3	2	3	3	2	2.625	2	5	2	1	2	3	5	3	2	2	2	4	5	3	3	2	2	2.82353	2	5	3	3	1	3	3	5	2	2	5	5	3	2	3	5	2	2	3.11111
3	3	2	2	3	3	3	4	3	4	4	4	3.5	2	3	3	3	2	3	1	2	2	2	2	3	2	2	2	1	3	2.23529	2	2	2	1	1	3	2	1	3	1	3	2	1	2	4	3	2	1	2
1	4	1	3	2	2	2	2	2	2	2	2	2	3	3	3	3	2	4	3	3	4	3	3	2	3	4	3	3	3	3.05882	1	2	3	1	2	1	3	1	2	1	1	4	2	2	1	2	2	2	1.83333
1	3	2	3	2	2	2	3	5	3	2	4	2.875	4	4	3	3	4	3	4	4	4	3	3	1	3	4	4	4	3	3.41176	1	2	2	2	2	2	2	2	3	3	2	3	3	5	3	2	1	2	2.33333
2	1	2	1	2	2	3	3	4	2	2	2	2.5	1	3	2	2	5	3	3	3	4	2	3	2	3	3	4	3	2	2.82353	3	2	2	2	5	2	1	3	3	2	2	2	2	2	3	4	2	4	2.55556
1	3	2	1	3	3	4	3	3	3	3	4	3.25	3	3	1	3	3	3	2	4	5	3	5	2	3	1	3	2	1	2.76471	1	4	3	4	4	4	3	2	3	3	3	4	3	4	4	4	3	3	3.27778
3	3	1	1	3	2	3	2	3	2	3	3	2.625	5	2	1	4	2	3	4	3	4	3	4	3	4	4	3	4	3	3.29412	1	2	1	1	1	2	1	1	1	2	1	2	1	1	2	1	1	4	1.44444
3	4	1	2	3	4	4	3	3	4	3	4	3.5	3	2	2	2	2	3	2	1	4	2	3	2	3	4	3	2	2	2.47059	5	1	3	5	4	2	4	5	4	3	5	3	5	5	4	5	3	4	3.88889
1	2	1	3	2	5	2	4	3	2	4	3	3.125	2	3	2	3	2	5	2	2	3	2	3	3	2	2	5	5	3	2.88235	4	3	3	3	2	3	3	5	3	4	1	3	3	3	3	3	2	4	3.05556
2	2	2	2	1	2	1	4	2	4	2	2	2.25	2	2	3	3	2	3	2	1	3	3	3	3	2	2	2	4	2	2.47059	1	3	2	2	3	1	5	2	1	1	4	3	2	1	1	2	2	2	2.11111
3	2	1	1	3	4	5	4	4	4	4	4	4	4	4	4	1	4	5	4	5	1	2	3	4	4	3	4	4	4	3.52941	5	2	5	3	3	2	1	2	3	2	3	2	2	3	3	3	4	3	2.83333
1	3	1	3	3	3	3	3	4	3	3	5	3.375	3	3	3	3	4	3	3	2	3	4	2	3	2	2	5	3	5	3.11765	2	3	3	2	3	4	3	4	2	2	2	1	2	2	3	5	2	3	2.66667
2	2	2	2	3	3	2	2	4	4	2	1	2.625	5	3	1	2	2	3	3	2	2	2	2	2	1	3	4	1	3	2.41176	2	2	1	1	2	5	2	4	1	5	2	2	2	1	2	2	1	1	2.11111
2	3	2	1	3	2	3	5	4	5	3	3	3.5	2	3	3	1	2	3	3	2	2	5	3	3	2	2	2	3	3	2.58824	3	5	2	2	2	1	3	2	2	4	3	3	2	3	3	3	2	2	2.61111
3	1	2	1	2	2	2	2	2	3	2	2	2.125	4	2	3	3	3	3	4	4	3	3	2	1	3	3	4	4	3	3.05882	5	2	2	1	1	1	1	1	2	2	1	3	1	3	2	2	1	5	2
3	4	2	2	5	3	3	2	3	3	3	2	3	2	1	1	1	2	2	2	1	1	2	2	1	2	1	2	2	2	1.58824	3	3	2	2	2	1	1	3	3	2	1	3	3	2	2	3	3	3	2.33333
1	2	1	2	4	3	3	2	2	1	3	2	2.5	5	2	5	4	3	3	4	3	4	3	1	3	3	4	3	4	3	3.35294	1	3	2	2	3	3	4	5	1	2	2	3	4	2	2	2	2	3	2.55556
2	4	1	2	4	3	5	4	3	1	4	3	3.375	3	2	3	2	3	2	2	2	3	2	2	2	3	1	3	3	2	2.35294	2	2	3	3	3	3	3	3	2	4	1	2	1	3	3	2	1	3	2.44444
2	4	1	3	1	3	3	4	5	4	4	4	3.5	3	1	2	2	1	1	2	2	2	3	1	2	1	1	2	1	1	1.64706	2	2	5	2	1	3	3	1	3	3	3	3	2	5	2	2	3	2	2.61111
1	4	2	1	1	1	2	2	2	2	2	2	1.75	3	2	2	2	3	4	2	2	2	4	2	2	3	1	3	3	3	2.52941	2	3	3	5	2	2	2	2	2	2	2	3	3	3	2	2	3	2	2.5
2	3	2	1	3	1	3	2	3	3	2	3	2.5	3	2	2	4	2	2	3	5	2	3	2	3	3	3	2	2	2	2.64706	3	4	3	2	4	4	1	4	2	3	4	2	3	3	3	3	4	4	3.11111
3	2	1	1	4	3	4	4	3	4	3	4	3.625	4	3	5	4	4	4	3	3	4	3	5	1	3	4	4	2	3	3.47059	2	1	1	4	1	2	1	4	2	2	1	1	5	2	1	2	2	2	2
1	4	2	3	4	3	3	3	4	3	3	1	3	3	3	4	4	4	3	4	4	4	4	3	3	3	3	4	3	3	3.47059	3	2	4	3	2	5	2	2	2	3	2	2	3	2	3	3	3	3	2.72222
3	3	1	3	1	1	1	1	2	1	2	1	1.25	3	4	3	4	3	3	3	2	4	3	3	3	2	3	4	2	3	3.05882	1	5	2	1	1	4	2	1	1	2	4	1	2	2	1	1	2	2	1.94444
1	2	2	2	3	3	3	5	3	3	2	2	3	2	4	3	3	1	1	2	3	3	2	3	2	2	2	3	3	3	2.47059	4	2	4	3	2	5	3	3	2	2	5	2	2	2	1	3	5	3	2.94444
1	3	1	2	2	5	1	2	2	3	3	1	2.375	3	2	3	4	3	4	4	3	4	4	3	5	3	3	3	4	4	3.47059	4	5	1	1	4	5	4	3	5	5	4	5	5	3	5	5	4	4	4
3	4	1	1	1	3	4	1	4	4	3	3	2.875	3	2	2	3	3	4	4	3	2	3	3	4	2	2	3	2	3	2.82353	3	4	3	4	3	1	3	4	4	3	3	3	4	3	3	4	4	4	3.33333
2	1	2	2	1	2	1	4	2	1	2	4	2.125	4	3	4	3	3	3	3	4	3	4	3	3	3	4	4	5	4	3.52941	4	3	4	3	3	3	2	3	4	4	4	4	4	3	3	4	4	3	3.44444
3	1	2	2	3	4	3	2	3	4	4	4	3.375	3	3	3	4	4	5	3	4	4	4	4	4	3	5	3	4	5	3.82353	2	2	2	2	2	5	5	4	3	2	3	2	2	1	3	2	3	2	2.61111
3	4	2	1	2	3	2	5	2	1	1	1	2.125	5	2	3	3	2	2	2	2	3	2	3	2	3	5	3	2	3	2.76471	3	4	3	3	4	1	3	3	3	4	4	3	2	1	3	4	3	3	3
2	2	2	2	1	2	2	2	1	2	1	1	1.5	3	3	4	3	5	4	3	4	4	4	3	4	1	3	3	3	3	3.35294	1	5	4	1	2	5	1	4	1	2	1	1	2	2	2	2	2	5	2.38889
2	2	1	2	3	2	2	2	3	1	4	2	2.375	3	2	2	1	1	2	1	1	2	2	2	4	1	2	2	1	2	1.82353	2	2	1	5	2	2	1	1	1	2	2	1	1	3	2	2	1	5	2
3	1	2	1	2	3	1	2	2	2	3	3	2.25	4	2	1	2	2	2	2	4	4	1	2	2	1	2	3	2	2	2.23529	2	3	3	2	3	4	3	3	2	4	3	3	3	4	1	2	1	1	2.61111
2	2	1	3	5	3	4	2	3	3	1	3	3	4	3	3	5	4	3	4	2	3	1	3	3	4	3	1	3	4	3.11765	3	4	4	4	3	3	3	3	4	4	3	4	3	4	4	5	3	3	3.55556
1	1	1	1	1	4	1	1	1	1	1	1	1.375	1	4	1	1	1	4	1	1	2	2	1	2	2	2	1	5	2	1.94118	3	1	4	2	1	4	2	2	3	2	4	2	2	3	2	4	2	2	2.5
2	2	2	2	2	2	4	1	3	3	1	1	2.125	5	4	2	3	3	3	2	3	2	3	4	3	5	3	1	2	3	3	2	4	1	5	1	5	2	4	5	4	3	3	5	4	4	4	5	5	3.66667
2	2	1	3	2	4	2	3	1	4	3	1	2.5	1	1	1	1	2	2	2	4	2	3	3	2	1	4	2	2	1	2	4	4	4	4	5	5	3	4	4	1	4	5	4	4	5	5	4	5	4.11111
1	1	2	2	4	3	4	3	4	4	3	2	3.375	3	2	3	2	2	5	5	2	2	3	3	3	2	3	4	2	3	2.88235	5	2	3	3	3	3	3	3	3	3	4	3	4	2	5	3	2	5	3.27778
3	3	2	3	2	2	4	3	4	4	4	2	3.125	3	4	4	3	3	1	3	4	3	2	4	3	2	4	3	3	3	3.05882	2	3	1	3	5	3	4	2	3	5	5	2	5	3	2	1	4	2	3.05556
3	4	2	3	2	5	3	3	1	2	3	3	2.75	1	3	5	1	1	1	1	1	3	2	1	1	1	1	1	2	3	1.70588	3	3	2	3	2	2	4	5	2	2	2	4	3	3	3	2	2	3	2.77778
2	2	1	3	2	1	2	2	5	2	2	1	2.125	3	4	3	4	3	4	4	4	3	2	1	3	2	4	1	3	3	3	3	4	4	5	4	3	3	4	3	3	3	4	4	3	3	5	4	4	3.66667
1	2	2	1	1	2	2	2	4	3	2	1	2.125	2	1	2	1	1	2	1	2	2	3	2	2	1	2	1	2	2	1.70588	2	3	3	3	2	2	2	2	2	1	2	3	3	3	3	2	2	5	2.5
1	4	2	3	2	2	4	2	3	2	2	4	2.625	3	3	2	2	3	4	2	2	4	2	3	4	2	3	2	1	3	2.64706	3	3	3	4	3	2	5	3	2	3	1	2	2	2	3	2	2	2	2.61111
2	4	1	1	3	2	2	2	3	3	1	1	2.125	2	3	2	3	3	3	3	2	3	2	3	3	2	2	1	3	3	2.52941	1	3	2	5	5	2	3	3	3	3	2	2	2	2	1	2	2	3	2.55556
2	4	1	1	2	3	2	3	2	2	2	5	2.625	2	3	4	5	3	4	4	2	4	4	4	3	3	2	4	4	4	3.47059	4	1	1	4	4	3	4	3	3	4	3	5	1	4	4	3	3	5	3.27778
3	2	1	2	2	3	2	2	3	3	3	5	2.875	2	3	3	3	2	3	1	2	5	2	3	5	3	2	2	2	3	2.70588	2	1	1	4	2	1	1	3	1	1	2	4	2	1	2	3	5	3	2.16667
1	3	1	1	2	2	1	2	3	5	3	3	2.625	1	4	3	4	3	3	2	3	2	2	2	2	2	5	4	3	3	2.82353	5	4	4	5	4	4	4	4	1	1	5	5	4	4	2	2	5	4	3.72222
3	2	2	3	3	2	2	3	1	3	3	3	2.5	3	4	4	5	3	4	3	3	4	4	4	4	3	1	2	1	3	3.23529	1	2	3	2	4	1	2	2	1	1	5	4	1	1	1	2	2	4	2.16667
2	1	2	3	2	2	2	2	1	4	2	4	2.375	4	2	3	4	3	3	4	3	4	3	3	4	3	3	3	3	4	3.29412	3	3	3	4	2	3	2	4	3	3	2	3	2	1	4	3	5	5	3.05556
3	1	2	3	3	3	3	2	2	3	2	3	2.625	4	4	3	4	3	4	4	3	4	3	3	4	4	3	5	3	5	3.70588	3	2	1	2	3	4	2	2	1	3	3	3	4	2	2	3	2	3	2.5
2	1	1	1	3	1	3	4	2	3	3	3	2.75	4	4	4	4	3	3	3	4	4	3	3	3	4	3	4	4	4	3.58824	1	3	4	5	3	3	4	1	1	2	1	2	5	1	2	5	2	2	2.61111
2	3	2	2	4	1	2	2	4	2	2	4	2.625	1	2	2	3	3	2	5	3	2	2	1	2	2	2	5	3	3	2.52941	4	4	5	1	4	5	4	1	1	4	5	5	4	3	3	4	4	5	3.66667
3	4	1	2	1	2	1	1	1	1	4	2	1.625	3	2	4	3	2	2	2	3	2	3	5	2	3	3	5	3	3	2.94118	2	5	2	2	3	2	3	3	3	3	3	3	2	3	2	2	2	3	2.66667
1	2	2	1	1	3	4	3	4	5	4	1	3.125	3	3	1	4	3	4	2	4	3	3	4	2	3	3	3	3	4	3.05882	1	4	2	5	4	3	3	1	3	4	4	3	4	3	2	4	4	3	3.16667
1	1	1	1	3	1	2	2	2	2	1	1	1.75	4	4	3	4	4	4	4	4	1	4	3	5	4	1	3	4	3	3.47059	2	2	2	3	2	2	3	2	2	2	3	2	3	3	1	2	2	2	2.22222
3	4	2	2	3	4	5	4	4	4	3	4	3.875	2	1	1	1	1	4	2	2	4	1	2	1	1	1	1	2	2	1.70588	3	4	3	3	3	3	4	4	3	4	5	1	5	3	3	3	4	3	3.38889
2	3	1	1	3	3	2	3	2	3	3	3	2.75	4	1	4	3	4	2	3	4	3	3	2	3	3	4	4	3	4	3.17647	5	2	3	5	3	1	1	3	4	4	4	2	4	4	4	4	3	4	3.33333
3	3	2	3	3	4	2	3	3	3	4	3	3.125	3	2	2	2	2	2	2	3	2	5	3	3	3	4	2	3	1	2.58824	2	3	2	2	3	3	3	2	3	3	1	2	3	1	3	2	5	2	2.5
1	2	1	3	4	3	3	3	2	4	3	3	3.125	1	2	1	1	2	1	1	2	1	1	2	1	2	2	2	1	1	1.41176	3	3	2	2	4	5	1	3	2	3	3	2	4	5	3	3	3	4	3.05556
3	2	1	2	1	2	1	2	1	5	1	4	2.125	1	2	5	2	3	3	2	2	5	2	4	2	2	2	3	5	2	2.76471	4	1	4	3	3	3	3	4	3	3	4	3	4	4	3	2	4	4	3.27778
1	4	2	1	2	2	2	1	1	2	1	1	1.5	2	5	2	2	2	4	2	2	5	3	3	2	2	3	2	3	2	2.70588	2	4	4	2	3	5	3	5	2	3	2	2	3	2	2	4	1	3	2.88889
2	4	2	2	2	2	2	4	1	4	3	3	2.625	2	5	2	2	2	1	2	1	1	3	5	2	2	2	1	1	3	2.17647	3	3	3	2	2	2	3	3	3	2	5	2	2	5	3	2	3	2	2.77778
1	2	2	2	1	1	1	2	2	1	2	5	1.875	3	2	5	2	2	2	3	4	3	3	2	5	3	2	3	2	3	2.88235	1	5	4	4	2	4	5	4	5	5	3	1	4	5	4	5	4	4	3.83333
2	4	1	2	3	4	2	2	3	2	5	3	3	3	3	3	3	3	1	4	2	2	1	2	2	2	2	3	2	3	2.41176	4	5	4	5	5	1	4	5	4	4	4	5	5	1	2	1	5	4	3.77778
3	2	1	2	2	2	2	2	2	2	3	3	2.25	4	4	4	1	4	3	3	5	4	3	3	3	1	3	4	4	3	3.29412	1	2	2	2	1	1	1	2	2	2	2	2	2	2	2	2	2	2	1.77778
2	2	2	3	2	2	5	4	2	2	3	4	3	3	2	3	3	3	5	4	3	5	4	2	3	4	2	3	5	3	3.35294	2	5	2	3	3	2	4	2	2	2	3	4	2	3	3	5	3	3	2.94444
2	3	1	2	4	4	3	4	4	4	3	4	3.75	2	2	5	2	5	2	1	1	1	1	1	2	2	2	1	2	4	2.11765	2	2	1	5	1	2	2	4	3	5	1	2	2	4	3	5	1	4	2.72222
3	2	2	2	4	4	4	3	4	5	3	1	3.5	4	2	2	2	2	2	2	2	2	2	2	4	2	1	1	1	1	2	3	4	3	3	4	3	2	4	3	3	3	1	3	1	2	2	2	5	2.83333
3	3	1	3	5	1	2	2	2	3	4	2	2.625	3	3	3	3	1	3	5	5	3	3	3	3	4	3	4	3	4	3.29412	4	5	5	4	3	5	3	5	4	5	5	4	5	1	3	5	2	4	4
3	2	1	1	3	4	1	3	3	4	3	3	3	2	3	3	2	2	3	2	3	3	2	4	2	2	2	2	2	3	2.47059	3	4	3	4	4	2	5	3	4	4	3	4	4	4	3	4	4	3	3.61111
1	3	2	3	3	4	2	5	3	4	4	3	3.5	3	2	2	2	2	2	3	2	5	3	3	1	3	3	3	3	2	2.58824	2	4	3	2	2	2	4	3	3	5	2	2	2	2	2	2	2	3	2.61111
2	2	2	2	2	1	5	3	2	2	2	2	2.375	3	2	2	3	2	2	1	2	5	1	2	3	3	1	5	5	2	2.58824	4	4	4	4	2	3	5	2	3	3	3	3	4	4	3	2	1	4	3.22222
3	4	1	1	3	4	2	3	3	4	4	2	3.125	3	2	5	3	5	1	4	2	3	2	2	3	3	2	3	2	5	2.94118	5	3	5	3	3	3	3	3	2	2	2	3	3	3	3	3	3	2	3
3	3	1	1	4	4	3	3	4	3	3	4	3.5	2	2	2	3	2	3	3	3	2	3	4	3	4	2	3	2	4	2.76471	2	5	3	3	3	3	3	3	3	3	2	3	3	3	3	5	2	4	3.11111
1	4	2	2	4	4	4	3	4	4	3	3	3.625	3	1	3	3	1	3	2	2	3	5	4	2	2	3	2	2	2	2.52941	3	3	2	2	3	3	2	2	3	3	2	2	3	3	3	3	3	4	2.72222
1	3	1	1	5	3	3	5	3	2	2	2	3.125	3	2	3	2	2	2	1	2	4	3	3	3	5	1	4	2	3	2.64706	2	2	3	2	4	2	2	3	2	2	3	3	3	2	3	2	2	3	2.5
3	1	2	3	2	3	4	4	3	3	4	4	3.375	3	4	2	2	3	3	3	2	2	5	3	3	2	2	1	2	2	2.58824	2	2	1	3	3	2	2	1	3	3	3	2	4	2	5	2	2	2	2.44444
1	2	2	1	3	5	3	2	3	3	3	3	3.125	4	4	4	4	3	2	1	4	3	2	3	4	3	3	2	3	1	2.94118	4	4	5	5	4	5	5	4	5	5	5	5	4	5	4	5	4	5	4.61111
1	2	2	2	1	2	2	1	2	1	2	2	1.625	5	3	3	2	1	5	4	4	3	3	4	5	1	5	4	4	3	3.47059	4	2	4	3	4	2	3	1	1	4	1	4	5	3	1	4	3	4	2.94444
3	2	1	3	2	2	3	5	3	1	3	3	2.75	3	4	3	2	4	4	4	4	3	4	3	3	3	3	3	3	4	3.35294	5	5	5	4	4	4	5	5	4	4	5	5	1	4	2	4	5	4	4.16667
3	4	1	2	1	2	2	3	5	3	3	2	2.625	3	4	4	4	5	3	3	3	3	3	3	3	4	4	3	4	4	3.52941	2	2	3	3	3	3	2	2	4	5	2	2	2	3	3	3	3	3	2.77778
2	3	1	3	1	3	2	2	4	1	1	2	2	4	4	3	3	3	3	2	3	4	3	4	4	4	3	3	3	3	3.29412	4	2	4	4	5	5	5	4	5	4	5	1	5	4	5	4	1	1	3.77778
2	3	2	2	1	3	2	4	2	3	3	2	2.5	3	1	4	3	3	4	4	3	3	4	3	3	3	3	3	4	1	3.05882	2	1	1	1	2	1	5	2	1	1	1	1	4	1	1	1	4	2	1.77778
1	4	1	3	3	2	3	3	1	2	2	2	2.25	3	4	4	4	1	4	3	4	3	3	4	1	1	4	3	4	3	3.11765	3	3	3	2	5	2	1	2	3	3	3	2	2	2	2	2	4	3	2.61111
2	2	2	3	4	1	1	2	1	1	3	3	2	3	4	3	4	4	3	1	3	4	3	4	4	4	4	4	3	3	3.41176	2	2	2	4	1	2	1	1	2	1	2	5	1	2	2	2	2	2	2
2	2	2	2	2	4	3	3	1	4	4	3	3	4	4	4	4	3	3	4	4	3	4	5	4	3	4	4	4	3	3.76471	3	2	3	4	3	2	3	1	4	3	2	3	5	5	2	1	2	3	2.83333
2	2	2	1	2	2	2	3	3	1	1	5	2.375	4	3	4	4	3	3	5	3	3	3	4	3	2	3	4	4	3	3.41176	2	5	3	1	3	2	2	2	3	3	2	3	3	3	3	5	3	2	2.77778
1	3	2	2	3	3	2	4	2	3	3	5	3.125	4	2	3	4	4	1	3	3	4	3	4	4	1	4	3	4	3	3.17647	3	3	4	4	3	1	4	3	3	4	4	4	4	4	4	4	4	1	3.38889
3	1	1	1	1	1	2	3	1	3	3	1	1.875	3	1	3	5	4	3	4	2	3	4	4	3	2	3	2	4	1	3	2	3	4	3	3	3	3	1	3	2	5	4	3	1	3	3	2	2	2.77778
2	1	2	3	3	3	2	2	3	3	2	2	2.5	1	3	5	3	4	2	1	4	5	4	3	4	4	4	3	3	3	3.29412	3	1	4	4	4	3	4	3	1	3	4	3	3	4	3	4	3	4	3.22222
1	1	1	3	3	2	5	2	1	3	2	3	2.625	4	4	4	3	1	4	3	5	3	4	4	2	4	4	3	3	2	3.35294	3	2	1	4	3	3	2	3	2	3	4	2	2	2	2	2	3	2	2.5
2	1	1	3	3	3	1	3	3	2	4	3	2.75	2	4	4	3	1	3	3	4	3	3	3	4	3	4	4	1	4	3.11765	2	3	3	3	4	4	3	2	3	3	5	3	2	5	2	3	2	2	3
2	3	1	1	2	2	1	2	2	2	2	1	1.75	5	3	3	1	4	4	4	4	4	3	4	3	3	3	3	1	4	3.29412	2	2	2	2	2	2	3	2	4	2	2	3	3	3	3	3	2	2	2.44444
3	4	2	2	3	1	2	2	5	2	1	2	2.25	3	3	3	2	4	4	3	3	3	3	4	4	3	3	4	2	3	3.17647	3	2	4	3	2	5	2	2	1	3	1	2	3	2	2	3	3	3	2.55556
1	1	1	2	3	2	3	4	4	2	4	4	3.25	4	3	5	3	4	3	4	5	4	3	2	3	4	4	4	3	3	3.58824	2	2	3	1	4	3	2	2	2	3	4	2	2	2	2	3	2	3	2.44444
3	4	2	3	1	2	1	2	1	2	4	2	1.875	4	3	3	4	5	4	4	3	3	3	4	4	3	3	4	4	3	3.58824	1	2	2	2	3	1	1	2	2	1	1	1	4	2	1	2	1	1	1.66667
2	2	1	3	5	2	1	2	2	1	1	1	1.875	1	4	4	4	4	4	3	4	3	4	1	3	4	4	4	3	4	3.41176	5	3	3	4	1	3	4	5	2	4	2	3	3	4	2	4	3	3	3.22222
3	3	2	2	3	3	5	4	3	1	3	4	3.25	3	3	3	4	1	4	4	4	4	4	4	4	3	3	2	2	3	3.23529	2	2	2	2	2	3	2	3	2	5	2	2	3	3	3	3	4	3	2.66667
1	2	2	1	2	3	1	3	3	3	4	3	2.75	4	1	3	3	4	4	3	3	3	4	1	4	4	4	4	4	3	3.29412	2	3	3	3	3	3	2	3	2	3	5	2	5	2	3	4	3	3	3
2	4	1	2	4	3	3	1	1	3	4	3	2.75	3	4	3	4	4	3	3	3	5	4	2	3	4	4	2	1	5	3.35294	4	1	3	4	2	2	4	2	3	1	4	1	2	2	3	4	1	4	2.61111
3	3	1	2	3	2	4	3	2	3	1	2	2.5	4	3	3	3	3	4	4	1	4	4	3	3	3	4	4	4	4	3.41176	1	1	1	1	2	2	1	1	2	1	1	3	1	2	1	2	1	4	1.55556
3	1	2	1	3	4	5	4	3	5	3	4	3.875	4	3	2	4	4	4	4	3	3	4	5	5	4	5	4	3	4	3.82353	5	5	2	4	5	1	4	4	3	4	3	2	5	4	3	2	5	3	3.55556
2	3	1	2	1	5	5	2	3	3	4	4	3.375	3	3	3	5	4	4	3	1	3	4	4	3	3	4	4	3	4	3.41176	3	5	3	2	1	2	3	4	2	2	3	2	3	2	4	2	3	4	2.77778
3	4	1	2	2	3	2	2	5	1	3	4	2.75	4	2	4	3	4	4	4	4	4	3	4	1	4	3	3	3	4	3.41176	3	3	2	2	4	3	2	3	3	3	4	3	3	3	2	3	3	1	2.77778
3	2	1	2	1	3	1	2	2	1	2	3	1.875	3	3	3	4	4	3	3	3	3	3	1	3	4	4	2	3	2	3	3	5	2	5	3	2	3	3	2	2	4	5	2	2	3	3	4	2	3.05556
1	1	2	3	2	1	1	1	2	3	2	2	1.75	3	3	4	4	4	3	4	5	3	3	2	3	3	4	5	4	5	3.64706	5	2	1	2	2	5	2	1	1	2	2	1	2	1	1	2	1	2	1.94444
2	3	2	3	3	3	3	3	3	4	5	3	3.375	3	3	3	4	4	4	1	3	3	4	4	3	5	3	3	3	3	3.29412	3	4	2	2	2	2	1	3	3	4	2	4	4	2	1	4	3	4	2.77778
1	2	2	1	2	2	3	2	2	2	1	2	2	4	4	3	5	4	3	4	4	2	3	3	3	3	3	4	4	4	3.52941	2	1	2	1	5	1	4	2	5	1	1	2	1	1	2	1	1	1	1.88889
1	3	1	3	3	2	2	2	2	3	3	5	2.75	3	3	3	5	2	3	4	3	4	5	3	3	4	1	3	3	4	3.29412	2	2	3	1	1	2	2	1	2	1	2	1	1	4	1	5	2	2	1.94444
3	2	2	3	2	2	5	3	3	2	2	3	2.75	3	3	3	3	5	4	4	4	4	3	2	4	4	4	4	4	3	3.58824	3	4	4	3	3	4	4	4	3	1	1	3	3	2	2	3	4	1	2.88889
2	4	2	3	3	3	2	5	5	3	4	4	3.625	4	4	4	4	3	1	5	2	3	4	4	3	4	4	3	4	1	3.35294	2	2	3	3	2	2	3	3	3	3	2	3	4	5	4	3	4	2	2.94444
1	3	1	2	4	3	2	3	3	3	2	3	2.875	3	5	3	3	3	3	4	3	3	4	1	3	3	5	4	4	3	3.35294	3	2	2	3	2	1	3	4	5	2	4	3	5	5	2	3	2	3	3
2	3	1	1	3	3	2	3	3	2	2	3	2.625	3	3	4	4	3	4	4	5	3	4	4	4	5	3	1	4	5	3.70588	2	1	2	1	2	4	2	1	4	2	1	2	2	3	1	1	5	2	2.11111
3	3	2	3	3	2	3	3	3	3	3	2	2.75	3	3	4	3	2	4	4	1	2	4	2	3	3	5	2	4	4	3.11765	2	2	3	2	3	3	5	3	2	2	3	1	2	3	2	2	2	3	2.5
1	3	2	3	2	2	2	4	2	3	2	4	2.625	5	4	4	4	3	4	4	4	4	1	4	3	4	3	4	4	4	3.70588	2	5	3	5	3	3	3	4	3	3	4	4	4	5	4	3	3	3	3.55556
1	2	1	1	2	2	3	3	2	3	2	3	2.5	4	1	4	3	2	3	4	4	3	3	4	3	5	4	4	3	5	3.47059	2	1	2	3	3	2	3	5	2	5	5	3	1	2	3	2	2	3	2.72222
2	3	1	3	3	3	2	3	3	4	2	3	2.875	4	3	3	2	2	3	5	3	3	3	4	4	1	4	4	2	2	3.05882	2	2	3	3	2	2	2	2	2	2	4	1	5	2	2	2	2	2	2.33333
2	1	1	1	2	2	2	3	3	3	3	3	2.625	3	3	3	3	5	3	4	3	4	5	3	3	4	3	3	4	3	3.47059	2	4	2	5	3	2	3	2	2	3	3	5	3	5	3	2	3	3	3.05556
3	1	1	1	2	4	2	3	3	5	3	3	3.125	4	2	4	4	4	4	4	3	4	3	3	4	2	5	3	3	3	3.47059	4	3	3	1	3	4	3	4	2	3	5	3	3	3	4	3	1	4	3.11111
1	2	1	2	3	1	2	5	5	3	3	2	3	4	4	4	3	3	4	3	4	4	4	3	5	2	3	1	3	1	3.23529	4	3	5	5	5	4	4	5	5	4	5	4	4	5	4	5	1	4	4.22222
3	2	1	2	3	3	2	2	2	1	3	2	2.25	3	3	4	4	5	3	4	4	3	3	3	3	3	4	3	4	3	3.47059	2	2	3	1	3	1	3	2	3	2	2	3	3	3	2	3	2	2	2.33333
3	3	1	1	1	2	2	1	2	1	1	1	1.375	4	3	4	4	5	5	3	3	4	4	3	4	4	3	4	3	3	3.70588	3	2	2	1	1	4	5	2	2	2	1	2	1	1	4	3	2	2	2.22222
1	4	2	3	3	3	3	3	3	3	5	3	3.25	3	4	5	3	3	4	4	4	4	1	5	3	3	3	4	5	2	3.52941	2	1	2	2	3	3	2	5	3	2	3	1	2	2	2	3	1	2	2.27778
1	1	1	1	2	2	2	1	3	2	3	3	2.25	3	4	3	4	4	3	1	1	3	3	2	3	3	3	3	3	4	2.94118	1	1	2	2	1	2	1	5	3	2	2	2	4	1	3	2	1	2	2.05556
3	4	2	2	2	3	3	2	5	2	3	3	2.875	3	5	4	4	4	4	3	3	1	4	5	3	4	3	1	4	4	3.47059	1	2	2	1	3	1	1	2	2	2	1	2	2	1	2	1	1	3	1.66667
2	2	1	1	1	1	1	2	1	1	1	3	1.375	3	5	3	3	3	5	4	3	3	3	4	4	4	4	4	1	4	3.52941	2	2	2	3	3	5	2	3	2	3	3	2	2	3	2	4	2	3	2.66667
3	2	2	3	5	3	2	3	1	3	2	2	2.625	3	4	4	3	4	4	3	3	4	4	3	4	3	4	4	5	4	3.70588	3	3	3	2	2	2	2	2	3	2	2	3	3	4	3	3	2	3	2.61111
2	1	1	1	4	4	4	2	4	4	4	5	3.875	4	4	2	2	4	4	4	3	4	4	2	5	3	4	4	3	3	3.47059	3	2	2	3	5	4	3	3	3	3	4	3	3	2	2	2	3	2	2.88889
1	1	1	2	3	2	2	2	3	3	3	2	2.5	3	5	3	3	3	3	3	1	5	3	3	4	3	2	3	4	3	3.17647	2	3	2	3	2	2	3	3	2	2	4	1	3	5	3	2	2	3	2.61111
3	1	2	2	1	2	1	2	2	1	1	2	1.5	3	3	4	3	3	3	4	4	3	4	4	3	4	4	5	3	5	3.64706	4	5	3	1	2	2	2	2	3	5	3	3	2	2	3	3	1	3	2.72222
3	2	2	3	1	1	1	3	2	1	1	1	1.375	1	3	3	3	4	2	3	3	1	5	3	3	4	3	4	3	2	2.94118	2	1	3	3	3	3	3	3	2	2	3	3	5	2	3	2	2	5	2.77778
3	1	2	3	2	2	1	1	4	3	2	3	2.25	3	4	1	4	2	3	4	3	3	3	4	4	1	3	5	3	2	3.05882	2	2	2	4	4	2	3	3	2	1	2	2	1	2	1	4	3	2	2.33333
2	4	1	3	2	2	1	3	2	4	5	2	2.625	3	3	4	3	3	1	3	4	4	4	3	4	3	4	3	4	4	3.35294	4	3	3	3	3	2	3	2	2	4	2	3	3	2	1	1	3	3	2.61111
3	3	2	2	3	2	2	2	2	3	2	2	2.25	4	4	4	4	4	4	4	5	4	1	4	3	4	3	4	4	4	3.76471	2	3	5	5	3	2	2	2	3	2	3	2	2	4	2	3	3	3	2.83333
1	2	2	1	3	3	3	3	3	3	5	5	3.5	4	3	3	4	3	2	4	2	3	5	3	3	4	3	2	2	2	3.05882	4	2	4	4	2	3	3	1	4	3	4	4	4	4	4	3	1	1	3.05556
3	1	1	3	4	3	2	4	3	3	3	2	3	4	4	2	3	4	3	4	4	4	2	3	4	5	4	3	4	4	3.58824	1	3	3	1	1	3	2	4	1	3	2	3	3	2	2	3	2	5	2.44444
3	3	2	1	4	3	4	3	3	4	2	2	3.125	1	4	1	4	3	4	4	4	2	3	5	3	3	4	4	2	2	3.11765	5	2	3	2	3	2	3	3	3	2	2	4	3	2	3	3	2	5	2.88889
3	4	2	1	1	1	5	4	1	1	2	2	2.125	4	3	4	2	3	4	1	3	2	4	3	1	3	3	4	3	4	3	3	5	3	2	2	3	1	2	2	3	4	2	2	3	3	3	2	1	2.55556
3	4	2	1	1	2	1	3	1	1	2	2	1.625	1	3	3	2	5	3	3	4	4	3	2	4	4	2	3	3	2	3	4	5	4	5	3	5	4	4	4	4	2	2	4	4	4	5	4	4	3.94444
2	4	2	1	1	1	1	1	1	4	1	2	1.5	3	3	3	3	4	1	4	4	4	4	4	3	4	4	3	2	1	3.17647	3	2	3	2	5	3	4	2	2	2	3	2	3	5	2	3	3	2	2.83333
2	3	1	2	1	2	2	1	3	4	1	1	1.875	5	4	3	4	4	3	4	4	4	3	3	2	5	3	3	4	4	3.64706	2	2	4	1	2	2	2	2	1	1	2	1	2	5	1	3	2	2	2.05556
1	4	1	3	1	4	3	2	2	3	3	3	2.625	3	3	3	3	3	3	5	3	4	4	5	4	3	4	3	2	4	3.47059	2	2	1	1	1	2	1	2	2	2	1	2	1	1	1	1	2	2	1.5
3	2	1	2	1	4	3	2	3	3	3	1	2.5	5	1	3	1	3	3	4	3	4	2	3	4	3	3	3	4	4	3.11765	3	4	3	3	3	4	3	5	3	2	3	3	5	3	3	3	3	4	3.33333
1	1	2	3	5	3	4	4	3	3	4	3	3.625	4	1	3	5	5	3	1	3	3	5	3	4	5	4	5	1	4	3.47059	5	4	5	3	3	1	4	2	4	3	4	1	3	4	3	3	3	5	3.33333
3	3	1	3	1	1	3	2	3	5	2	3	2.5	4	2	3	4	3	5	4	2	4	3	3	3	3	4	4	3	1	3.23529	5	4	5	5	5	4	4	4	4	3	5	4	4	5	5	5	4	4	4.38889
2	3	2	1	4	3	2	2	2	1	3	3	2.5	3	4	4	4	4	4	3	4	4	2	4	5	3	4	4	3	4	3.70588	3	3	2	2	3	3	3	5	2	3	3	2	2	4	3	3	2	3	2.83333
2	2	1	3	2	5	2	2	3	2	2	2	2.5	1	4	3	4	4	4	4	4	3	4	4	4	4	5	4	3	4	3.70588	2	2	3	2	3	3	3	2	2	5	3	3	2	2	2	2	3	2	2.55556
2	4	2	1	2	2	4	3	4	4	1	2	2.75	4	3	4	3	3	3	4	4	5	5	3	3	3	4	3	5	4	3.70588	3	4	4	1	4	4	3	4	3	4	3	4	3	4	4	1	4	1	3.22222
1	2	2	1	1	2	3	2	2	2	1	3	2	1	3	3	3	4	3	3	2	1	3	3	4	3	3	2	2	4	2.76471	3	3	4	2	3	3	5	2	3	1	2	4	3	2	2	3	2	4	2.83333
3	4	1	2	2	1	1	1	2	1	1	2	1.375	3	1	3	3	4	5	4	3	1	4	3	3	3	3	1	3	4	3	3	1	3	1	3	5	3	3	1	3	2	4	3	3	4	3	3	3	2.83333
2	3	2	1	3	5	2	3	4	2	2	2	2.875	1	3	3	5	4	3	3	3	3	4	3	4	3	4	3	4	4	3.35294	1	4	1	1	2	2	1	2	1	1	5	2	2	2	1	4	1	1	1.88889
3	4	2	1	2	2	2	3	2	2	2	2	2.125	5	4	1	3	3	4	4	3	3	1	3	4	2	3	3	3	4	3.11765	3	4	2	3	5	3	4	2	2	2	3	2	4	3	3	3	1	3	2.88889
2	1	1	2	2	3	3	3	2	4	2	5	3	3	3	4	4	4	1	2	4	3	4	4	4	1	1	3	1	2	2.82353	1	1	1	2	1	1	2	1	1	2	1	1	2	1	2	1	3	1	1.38889
1	3	2	3	1	1	2	3	2	2	2	1	1.75	3	3	3	3	4	4	4	5	4	3	4	4	1	1	4	3	3	3.29412	2	3	3	2	3	2	2	3	2	2	3	5	2	2	3	2	4	5	2.77778
3	3	1	3	2	2	2	2	3	2	2	2	2.125	4	4	3	4	4	4	4	2	4	4	3	4	1	3	3	4	2	3.35294	2	2	3	3	2	3	2	2	1	3	4	3	1	2	4	3	2	3	2.5
2	2	1	3	2	3	2	3	3	3	2	3	2.625	4	3	3	3	4	4	4	5	3	5	4	4	3	4	4	2	4	3.70588	2	3	3	2	2	3	4	3	2	3	3	4	3	1	3	4	2	2	2.72222
1	1	1	3	3	2	3	3	3	4	3	3	3	3	3	4	5	3	3	3	3	3	4	4	3	3	4	4	2	1	3.23529	2	3	3	2	2	3	2	3	3	3	3	5	4	3	3	4	2	2	2.88889
3	2	1	3	3	3	3	3	3	3	4	2	3	4	4	3	3	3	4	3	4	4	4	3	3	5	3	4	3	4	3.58824	2	4	5	3	3	2	3	3	2	2	2	2	2	3	3	2	2	1	2.55556
3	2	2	3	5	4	2	1	3	3	2	4	3	4	3	3	4	4	4	3	3	3	5	3	3	3	5	2	4	3	3.47059	1	1	2	1	4	2	3	2	1	1	1	1	2	2	2	2	2	1	1.72222
3	2	2	1	2	2	5	3	2	2	3	2	2.625	3	4	4	4	3	4	4	3	5	3	3	3	4	2	3	3	4	3.47059	1	2	1	1	1	3	2	2	5	1	1	2	2	3	1	1	1	5	1.94444
3	4	1	2	1	3	3	3	4	3	3	5	3.125	4	2	4	4	3	4	4	4	4	4	4	3	3	3	4	4	4	3.64706	2	5	5	4	4	1	4	5	5	5	4	5	4	3	4	4	2	4	3.88889
2	2	2	3	3	3	5	2	2	5	1	2	2.875	3	5	4	1	4	4	1	3	1	3	3	4	4	4	4	3	3	3.17647	2	4	2	5	4	5	3	3	2	3	2	2	3	1	1	3	2	3	2.77778
3	3	2	1	3	2	1	3	3	1	2	2	2.125	4	5	4	3	3	4	3	3	4	3	4	4	3	4	4	4	3	3.64706	3	4	3	3	3	3	3	3	2	2	4	3	4	3	3	3	4	4	3.16667
1	1	2	1	2	3	3	2	3	2	2	1	2.25	4	3	3	4	4	4	3	4	4	4	2	4	3	3	3	3	3	3.41176	5	3	4	3	3	1	1	4	3	3	3	5	5	5	3	5	4	4	3.55556
1	2	1	1	4	3	4	3	4	4	5	3	3.75	3	2	3	3	3	3	3	4	3	3	3	3	3	3	2	3	2	2.88235	4	4	1	2	4	4	4	3	2	4	3	5	3	3	4	3	3	1	3.16667
2	3	2	2	4	5	3	3	2	2	5	3	3.375	3	4	4	3	3	4	4	3	2	4	4	3	3	4	4	4	3	3.47059	2	1	2	1	1	4	4	1	1	3	2	2	1	2	2	2	2	2	1.94444
1	4	1	1	2	2	2	4	1	1	1	4	2.125	4	3	3	4	1	4	3	3	3	3	2	4	3	3	3	3	2	3	5	3	3	2	3	3	3	2	2	2	3	3	2	3	3	1	3	2	2.66667
1	2	1	2	5	1	3	3	5	2	3	2	3	3	4	4	3	1	3	3	4	4	3	3	4	3	3	4	5	3	3.35294	1	2	2	2	2	1	2	1	5	2	1	1	1	2	2	1	2	2	1.77778
1	1	1	3	2	2	1	1	2	1	2	2	1.625	4	4	3	3	2	4	3	4	4	3	3	4	5	4	3	3	4	3.52941	2	1	1	1	1	1	4	2	4	3	2	2	1	1	1	1	2	1	1.72222
1	4	2	2	1	2	3	2	2	2	2	2	2	3	2	1	4	3	3	4	4	4	4	3	3	3	3	4	4	3	3.23529	3	3	1	3	2	2	2	3	2	3	3	2	2	2	3	2	2	3	2.38889
1	2	1	3	2	4	2	2	2	2	4	2	2.5	3	4	3	3	3	3	4	3	4	3	2	3	4	2	5	4	4	3.35294	3	3	3	4	3	5	2	4	2	2	3	2	2	2	2	2	5	2	2.83333
3	2	2	1	1	1	1	4	2	2	2	2	1.875	4	4	3	3	4	1	4	4	3	3	4	3	4	1	4	3	4	3.29412	3	3	4	4	4	4	3	3	4	3	5	4	5	4	3	3	4	3	3.66667
1	4	2	2	1	4	3	4	2	1	2	5	2.75	3	3	2	4	3	4	3	3	4	4	3	4	3	3	4	3	2	3.23529	2	2	3	2	2	2	3	3	3	3	5	2	2	3	3	2	2	4	2.66667
2	1	1	1	4	4	4	3	3	3	5	4	3.75	5	3	4	1	3	3	3	4	4	3	4	3	3	2	5	3	4	3.35294	2	3	3	3	3	5	3	3	1	2	2	3	2	3	3	3	3	3	2.77778
2	2	2	1	1	1	3	1	2	1	4	2	1.875	1	3	3	3	2	4	4	4	4	3	3	4	4	2	3	4	3	3.17647	1	2	2	1	4	3	4	5	3	4	4	3	2	4	4	3	4	4	3.16667
3	2	2	1	1	2	4	1	2	4	1	2	2.125	4	4	3	3	4	3	2	3	3	3	3	4	4	5	3	3	1	3.23529	1	2	2	1	2	2	2	5	1	1	2	1	2	2	4	2	2	1	1.94444
3	1	2	2	3	3	2	2	3	2	2	2	2.375	4	3	4	4	4	5	3	5	4	4	3	4	3	4	4	3	4	3.82353	2	1	2	2	1	2	3	2	2	4	3	3	3	2	2	2	3	2	2.27778
2	2	1	1	3	5	3	2	5	2	3	3	3.25	1	2	3	4	1	2	1	3	3	5	4	3	3	4	4	3	4	2.94118	3	4	3	4	5	3	4	5	4	4	2	4	3	3	3	4	4	4	3.66667
2	2	2	1	1	2	1	2	3	2	4	2	2.125	3	4	3	3	4	3	4	4	4	3	3	3	2	2	4	2	3	3.17647	5	2	4	2	3	4	4	4	2	4	3	2	1	3	4	4	4	3	3.22222
3	2	2	1	3	3	3	2	4	4	3	4	3.25	3	3	3	3	4	4	3	3	4	3	3	4	3	4	1	3	2	3.11765	3	2	3	4	3	3	2	2	2	5	2	2	3	2	3	2	2	2	2.61111
3	1	2	3	4	2	2	3	2	2	2	5	2.75	1	3	3	3	2	4	4	4	4	3	4	2	4	3	3	4	3	3.17647	5	3	3	1	5	4	4	5	4	3	5	3	4	3	1	5	5	3	3.66667
2	2	2	3	2	3	2	1	3	5	2	2	2.5	3	3	4	3	1	4	4	4	4	1	3	1	4	3	1	1	3	2.76471	3	4	3	3	1	2	3	3	4	3	3	2	2	2	3	2	4	3	2.77778
2	1	2	1	3	1	2	1	2	2	2	2	1.875	4	3	4	4	4	3	3	5	3	2	3	3	4	3	4	1	3	3.29412	3	3	2	3	3	3	2	1	3	2	2	5	3	5	1	3	2	2	2.66667
3	2	2	2	3	3	3	2	3	3	3	3	2.875	3	3	5	1	3	4	4	3	4	3	5	4	3	3	3	3	3	3.35294	4	3	3	4	4	3	3	3	4	3	4	3	1	4	4	4	3	4	3.38889
3	1	2	3	4	2	2	2	3	3	3	4	2.875	4	4	4	4	5	4	4	4	4	3	2	3	4	3	4	4	4	3.76471	3	2	3	4	2	4	2	2	4	1	3	4	2	3	3	2	2	1	2.61111
1	2	2	2	4	2	2	4	2	3	3	4	3	4	3	4	4	3	1	1	4	4	3	1	3	4	3	1	4	3	2.94118	3	3	2	3	2	3	4	2	2	2	3	2	3	1	4	2	2	3	2.55556
1	1	1	2	2	2	3	3	2	3	2	4	2.625	3	2	1	3	3	3	3	4	4	3	3	4	4	4	4	3	3	3.17647	3	5	2	3	2	4	3	4	3	3	3	5	3	2	1	3	4	5	3.22222
3	1	1	2	2	2	3	2	2	3	3	3	2.5	2	3	3	3	3	4	4	4	3	4	3	4	3	4	4	3	3	3.35294	3	4	3	5	1	3	2	3	4	3	4	5	3	3	5	2	3	2	3.22222
3	1	1	3	2	2	1	3	2	1	3	3	2.125	4	4	4	3	3	3	4	1	3	3	4	4	3	3	4	4	1	3.23529	2	3	2	3	2	2	3	2	2	5	3	3	3	3	3	2	2	1	2.55556
3	3	1	3	4	3	5	3	4	1	1	4	3.125	3	3	4	4	4	3	3	4	4	4	3	2	1	3	3	3	4	3.23529	2	2	5	2	2	1	4	2	2	2	1	1	2	3	1	1	1	2	2
3	2	1	3	3	2	3	5	4	2	3	2	3	4	4	3	3	4	4	3	4	5	4	3	4	3	4	4	3	4	3.70588	4	5	2	1	1	1	5	2	3	1	1	2	2	2	5	1	2	2	2.33333
1	2	2	1	3	2	3	3	2	5	2	3	2.875	3	4	3	3	3	4	4	4	3	3	4	4	4	4	4	3	4	3.58824	1	2	1	1	2	2	2	1	2	2	4	1	2	4	1	2	4	2	2
1	4	1	1	5	3	4	4	4	3	4	3	3.75	3	5	4	3	4	3	3	5	4	4	3	4	4	3	1	4	3	3.52941	2	2	2	2	2	4	5	3	3	1	3	3	3	4	3	5	3	2	2.88889
3	3	1	1	3	4	2	1	3	2	4	2	2.625	2	3	3	3	1	2	3	3	4	4	3	5	4	3	4	3	2	3.05882	2	5	5	2	5	3	2	4	4	4	5	1	5	4	5	5	5	4	3.88889
2	3	2	3	3	2	4	2	2	3	4	3	2.875	4	3	4	4	3	3	3	5	3	4	3	3	3	1	3	2	4	3.23529	4	4	3	4	3	5	5	4	4	4	3	3	4	3	4	3	3	3	3.66667
1	3	1	1	4	1	1	2	1	2	1	2	1.75	3	4	3	3	1	3	3	3	4	4	4	3	3	4	4	4	2	3.23529	2	2	5	3	3	3	3	2	3	2	2	4	3	3	3	2	3	3	2.83333
2	1	2	3	3	1	2	2	2	2	2	4	2.25	2	3	4	4	4	3	3	3	4	3	4	4	5	2	4	4	4	3.52941	2	1	3	4	4	4	4	4	3	4	1	1	3	4	3	1	3	1	2.77778
2	3	2	1	3	2	2	2	2	3	2	3	2.375	2	5	3	2	3	3	4	4	4	3	4	4	4	3	3	3	3	3.35294	2	3	3	5	4	4	4	1	2	3	3	2	3	2	1	2	1	4	2.72222
1	4	2	2	2	2	1	2	2	1	5	4	2.375	5	4	4	4	3	2	3	4	4	4	3	3	2	3	4	3	3	3.41176	2	3	2	2	2	2	2	3	3	2	2	3	4	2	1	3	3	3	2.44444
1	4	2	3	2	3	3	2	1	3	3	2	2.375	5	4	3	3	3	3	3	4	2	3	4	4	3	3	4	3	1	3.23529	2	5	2	4	3	2	3	2	3	4	3	2	3	2	3	2	3	2	2.77778
2	3	2	2	2	2	2	3	2	3	1	3	2.25	4	4	4	4	3	3	5	5	3	4	3	1	3	3	4	4	4	3.58824	2	3	1	3	4	3	5	3	3	3	3	2	2	3	4	3	4	4	3.05556
2	1	2	2	2	2	3	2	2	1	2	2	2	4	1	3	1	4	4	3	4	5	2	4	1	3	3	4	1	3	2.94118	3	5	5	4	3	5	2	2	2	2	2	2	5	2	3	2	2	4	3.05556
1	2	2	3	3	4	2	3	2	4	5	4	3.375	4	4	4	3	4	4	3	2	3	5	4	1	1	3	3	4	4	3.29412	3	4	2	2	3	4	4	5	4	3	3	2	4	4	5	4	5	4	3.61111
1	1	1	1	2	2	1	2	2	2	5	4	2.5	3	4	3	4	3	3	4	2	3	3	3	4	3	4	3	3	4	3.29412	2	1	2	1	2	1	3	1	2	2	1	5	1	2	2	4	5	2	2.16667
3	3	1	1	2	3	1	2	3	2	2	2	2.125	4	3	3	2	5	4	3	4	4	3	3	2	3	1	2	4	4	3.17647	2	2	3	2	2	3	1	3	3	1	1	5	5	3	3	2	1	5	2.61111
1	4	2	1	3	4	4	3	4	3	4	4	3.625	3	4	4	3	2	3	3	4	4	1	4	3	4	3	4	3	5	3.35294	3	5	3	3	3	3	3	3	2	2	2	3	3	5	2	3	5	2	3.05556
1	2	2	3	2	2	3	2	5	1	3	1	2.375	5	4	4	4	1	4	2	1	2	3	2	4	5	4	3	2	3	3.11765	2	5	1	2	3	2	5	1	5	1	1	2	1	3	2	5	2	1	2.44444
2	1	2	1	5	4	3	2	3	4	4	1	3.25	3	4	3	2	1	4	4	4	4	5	3	4	4	1	1	2	3	3.05882	3	3	3	2	2	2	3	3	3	2	4	3	2	2	2	4	2	2	2.61111
3	4	1	3	4	2	2	2	5	1	4	4	3	3	4	1	1	5	2	4	4	5	3	4	3	4	5	3	3	3	3.35294	2	2	2	3	2	3	1	3	3	2	3	3	3	2	1	2	2	3	2.33333
1	2	2	1	4	4	3	4	3	3	4	4	3.625	4	4	3	4	1	2	3	4	3	4	3	4	2	2	3	2	4	3.05882	1	2	2	2	1	1	1	1	1	1	1	2	1	2	2	1	3	1	1.44444
2	2	2	2	2	4	3	4	2	3	2	3	2.875	4	4	3	4	3	4	4	3	4	5	4	3	2	4	4	5	5	3.82353	2	3	2	1	3	3	2	2	2	4	3	2	4	2	3	2	2	2	2.44444
1	2	1	2	4	3	4	2	2	3	2	1	2.625	3	3	4	1	1	2	3	3	4	4	4	4	4	2	1	5	3	3	2	1	4	4	4	3	4	4	3	4	3	3	4	4	3	3	4	4	3.38889
1	4	1	1	3	4	4	4	3	4	3	4	3.625	2	3	4	3	4	3	4	2	1	3	2	4	4	3	1	4	2	2.88235	2	4	5	5	4	1	5	1	3	4	5	4	4	1	4	4	4	2	3.44444
2	1	2	3	2	2	3	3	2	3	3	1	2.375	4	3	4	4	3	3	4	3	4	4	1	4	4	3	1	4	3	3.29412	3	5	5	3	3	3	2	2	3	2	2	2	2	2	3	1	3	3	2.72222
3	2	2	3	2	2	1	1	1	1	2	1	1.375	3	4	3	1	1	3	4	1	3	4	1	3	3	4	3	4	4	2.88235	3	5	2	2	1	3	3	3	3	5	3	2	2	3	2	4	3	3	2.88889
1	2	1	3	3	3	3	2	3	3	3	3	2.875	3	4	3	1	2	3	3	3	3	5	3	3	1	4	3	2	3	2.88235	4	4	4	4	4	4	5	5	5	5	4	4	5	5	5	5	4	4	4.44444
3	3	1	1	3	2	3	2	2	2	3	3	2.5	4	2	3	3	1	3	2	5	5	3	2	3	1	4	3	4	4	3.05882	3	1	1	1	4	1	4	1	3	1	2	1	2	2	5	2	1	2	2.05556
1	1	2	3	3	2	3	1	4	1	3	3	2.5	3	3	4	3	3	3	3	2	4	3	3	3	3	4	4	4	3	3.23529	5	4	3	3	5	5	5	4	3	5	3	4	4	5	4	4	4	3	4.05556
2	2	2	3	2	2	3	3	2	2	2	3	2.375	3	1	3	3	3	4	3	4	4	3	3	3	2	3	2	3	3	2.94118	2	5	2	1	2	3	3	3	3	2	3	3	3	4	5	3	2	3	2.88889
3	4	1	3	2	3	3	1	3	3	3	4	2.75	3	3	4	3	4	4	1	3	5	3	4	4	4	3	4	4	4	3.52941	3	4	4	3	4	3	3	3	4	4	3	4	3	4	3	3	3	2	3.33333
3	3	2	2	3	2	3	2	1	3	1	3	2.25	4	3	3	4	4	4	1	3	3	1	4	3	4	1	1	3	3	2.88235	3	2	3	3	3	3	5	3	2	3	3	2	3	2	3	3	2	3	2.83333
3	2	2	3	2	3	2	3	5	4	2	2	2.875	1	4	3	3	3	4	3	1	3	1	2	3	3	3	4	1	3	2.64706	4	4	4	1	3	3	4	2	3	4	4	3	1	3	4	4	3	4	3.22222
2	1	2	1	3	2	3	3	3	2	4	3	2.875	2	4	4	1	3	4	4	3	2	4	3	1	4	2	1	3	4	2.88235	3	2	3	3	1	3	3	2	3	2	3	3	2	2	3	4	3	5	2.77778
3	1	1	2	4	1	2	1	1	4	1	1	1.875	3	4	3	3	3	4	2	4	3	2	4	3	3	3	5	2	4	3.23529	3	4	3	4	3	2	4	3	4	3	4	3	4	3	4	3	4	4	3.44444
1	2	1	3	3	3	3	2	2	5	5	2	3.125	1	1	3	3	3	4	3	4	1	1	4	3	3	2	1	3	2	2.47059	1	3	4	2	1	2	4	2	1	2	2	1	1	2	2	3	4	4	2.27778
2	3	1	1	1	2	1	3	2	1	3	2	1.875	4	1	4	3	2	2	1	2	5	1	3	3	3	3	3	4	3	2.76471	2	3	2	2	2	1	3	2	2	2	2	4	2	2	2	3	3	2	2.27778
3	3	2	2	1	1	1	2	1	4	2	2	1.75	1	1	4	4	1	3	2	4	3	3	3	3	3	4	1	4	2	2.70588	2	5	4	5	5	5	5	4	2	5	4	5	5	5	4	4	4	4	4.27778
1	2	2	3	3	2	2	3	2	3	2	3	2.5	3	2	3	4	2	3	1	2	3	4	1	3	3	4	1	3	4	2.70588	3	3	1	3	3	2	2	3	1	3	2	3	2	2	3	2	3	5	2.55556
1	3	1	1	2	1	4	2	1	3	2	2	2.125	4	2	5	4	5	3	3	2	3	4	3	3	4	1	4	3	3	3.29412	2	2	1	3	4	3	2	4	5	1	2	1	2	3	1	2	2	3	2.38889
2	1	1	2	2	1	3	2	2	4	3	1	2.25	5	3	3	3	3	4	3	2	4	4	4	4	3	4	5	3	4	3.58824	3	4	4	4	3	5	4	4	3	5	1	4	3	5	5	3	5	3	3.77778
3	3	1	3	3	4	4	3	3	4	3	3	3.375	4	3	4	3	2	1	2	2	3	4	3	4	2	5	4	3	4	3.11765	5	2	3	2	3	3	2	1	2	3	1	3	1	3	2	2	3	2	2.38889
1	1	2	1	3	2	5	2	4	4	1	3	3	4	3	4	4	4	3	5	4	2	3	3	4	3	4	1	3	1	3.23529	2	1	1	2	1	2	2	2	2	2	2	2	2	2	2	2	1	2	1.77778
1	4	2	1	3	2	2	1	2	5	3	3	2.625	2	3	2	3	3	3	4	3	4	3	5	1	3	4	1	5	4	3.11765	1	2	4	2	1	2	1	2	4	2	2	5	2	1	2	1	1	2	2.05556
2	3	1	1	2	1	2	3	1	2	3	3	2.125	3	4	3	3	5	2	3	1	4	3	2	4	4	3	3	3	3	3.11765	2	2	2	2	2	2	2	2	3	3	2	3	2	3	5	4	5	3	2.72222
3	3	1	1	4	3	2	3	3	2	2	2	2.625	3	3	4	1	3	3	3	3	1	3	5	2	3	4	4	3	4	3.05882	3	2	3	2	3	3	3	1	3	2	3	3	3	2	3	2	4	3	2.66667
2	2	1	3	3	2	3	3	3	2	2	1	2.375	3	4	4	2	3	4	3	1	1	3	1	4	4	3	4	3	3	2.94118	1	4	4	3	3	4	4	3	4	3	4	3	3	3	1	3	4	4	3.22222
2	1	1	2	2	3	3	2	2	5	2	3	2.75	3	4	4	5	2	2	4	3	5	5	3	4	4	4	4	4	1	3.58824	4	4	3	4	3	4	3	3	3	4	3	3	4	4	4	3	4	4	3.55556
3	3	1	1	2	2	4	2	3	3	3	5	3	4	4	4	3	3	1	5	4	4	4	3	1	1	3	4	4	3	3.23529	3	3	2	3	2	2	2	3	3	2	2	3	2	2	3	3	3	3	2.55556
1	2	1	3	2	4	3	5	3	1	2	2	2.75	4	3	4	4	4	3	2	2	3	4	4	4	4	3	1	3	3	3.23529	3	1	5	3	2	3	2	2	5	3	3	1	3	2	3	3	2	1	2.61111
2	3	1	3	3	1	2	3	2	2	2	4	2.375	4	4	3	4	5	4	3	4	1	3	4	4	1	2	4	2	4	3.29412	3	3	1	3	4	4	4	3	4	4	4	1	3	4	3	3	3	5	3.27778
1	3	2	3	2	2	3	2	2	2	3	1	2.125	4	1	1	4	4	5	2	2	4	3	3	5	4	5	3	3	4	3.35294	3	3	3	5	2	3	2	4	2	2	4	2	2	3	2	1	1	1	2.5
3	4	2	1	3	3	1	4	3	3	2	3	2.75	2	4	2	4	4	3	3	3	2	3	4	3	4	4	1	3	3	3.05882	3	4	3	4	3	3	3	4	4	4	2	4	3	4	4	3	3	2	3.33333
3	1	2	1	3	4	4	2	4	2	5	2	3.25	4	3	3	3	1	2	2	3	3	4	2	5	5	3	4	4	1	3.05882	2	2	3	2	3	5	1	3	2	2	2	2	3	2	2	2	5	2	2.5
1	1	2	2	2	2	3	3	2	3	1	2	2.25	4	1	2	2	3	3	4	4	3	3	3	4	5	2	1	3	3	2.94118	3	2	1	2	2	3	2	4	2	3	2	3	3	3	3	5	2	1	2.55556
2	3	2	2	4	1	3	5	4	2	4	4	3.375	3	1	3	4	1	4	4	3	4	1	5	2	3	3	3	4	4	3.05882	3	2	2	1	2	1	1	2	1	4	2	3	1	4	2	1	1	2	1.94444
3	3	1	3	3	3	4	1	2	2	3	2	2.5	3	3	3	3	3	3	3	1	4	3	4	3	4	3	1	4	3	3	3	3	1	3	2	3	2	2	3	2	4	1	2	2	2	4	2	3	2.44444
1	3	1	3	4	4	1	4	1	5	1	4	3	5	4	4	4	1	4	5	3	1	4	4	5	5	4	3	5	3	3.76471	1	2	3	2	1	2	2	2	4	2	1	1	1	2	1	2	5	2	2
2	2	2	3	4	2	2	2	3	3	2	2	2.5	3	3	3	3	5	4	3	4	4	4	1	2	3	4	4	3	5	3.41176	4	1	3	5	2	2	2	1	1	2	2	1	1	2	5	2	2	3	2.27778
1	4	1	1	4	3	2	2	2	2	4	3	2.75	5	4	4	5	5	4	5	3	1	4	4	4	3	4	3	3	3	3.76471	3	3	3	3	2	2	2	4	2	3	2	4	2	4	3	2	3	2	2.72222
3	3	1	1	3	2	1	2	3	3	5	4	2.875	3	5	3	4	4	5	3	3	2	3	3	2	5	5	3	3	4	3.52941	1	4	5	1	1	4	3	4	5	2	3	4	3	4	3	4	4	3	3.22222
3	3	1	3	4	3	4	3	3	4	4	4	3.625	3	3	3	5	3	3	3	1	5	2	3	4	5	3	4	3	4	3.35294	3	3	3	3	3	3	3	4	4	4	4	3	5	3	5	4	4	4	3.61111
2	3	2	3	3	1	2	3	3	2	2	3	2.375	4	3	3	5	4	4	5	2	5	4	3	3	2	3	3	5	4	3.64706	3	2	3	3	3	2	2	3	3	3	3	2	3	5	2	3	3	3	2.83333
1	4	1	1	5	2	2	3	3	2	3	3	2.875	5	5	5	4	3	3	3	3	3	4	4	3	4	4	3	5	3	3.76471	1	5	2	2	2	2	2	4	2	2	2	3	2	2	2	3	3	3	2.44444
3	4	2	1	1	1	2	2	2	1	1	2	1.5	3	3	3	3	3	4	3	5	3	5	4	5	3	5	5	1	5	3.70588	4	5	1	4	5	5	4	4	4	4	2	3	4	5	5	5	4	5	4.05556
3	4	2	1	1	2	1	1	2	1	2	1	1.375	1	3	4	5	3	1	4	3	4	2	2	3	4	5	3	3	5	3.23529	1	2	1	1	3	1	2	4	2	5	4	4	1	1	4	2	4	1	2.38889
2	4	2	2	5	2	2	3	3	2	2	4	2.875	2	3	3	5	3	2	3	3	3	4	3	3	4	4	5	2	5	3.35294	3	2	5	2	3	3	2	2	2	2	2	1	3	2	3	3	3	2	2.5
1	1	2	2	3	2	2	2	1	1	2	2	1.875	5	4	3	3	3	4	3	4	3	5	4	3	4	5	3	3	4	3.70588	4	4	1	4	4	4	4	3	4	3	4	2	4	3	4	2	4	3	3.38889
2	1	1	2	1	1	2	1	1	1	2	2	1.375	5	3	4	4	1	4	4	2	5	3	3	5	5	4	4	3	3	3.64706	4	3	4	3	3	3	3	3	3	4	3	3	4	4	3	5	1	4	3.33333
1	2	1	1	3	5	3	2	5	2	2	3	3.125	3	5	4	3	3	3	5	3	5	1	3	4	4	3	4	2	3	3.41176	2	2	2	1	2	1	1	1	1	1	2	2	2	1	1	1	2	1	1.44444
2	2	2	1	4	1	4	4	4	3	4	4	3.5	3	4	3	3	4	4	3	3	4	5	3	1	5	5	3	4	3	3.52941	2	3	2	1	2	2	2	5	2	1	5	2	1	2	1	4	2	1	2.22222
1	1	2	3	2	3	3	2	3	3	2	3	2.625	5	5	3	5	3	3	4	3	3	3	3	5	4	4	3	5	4	3.82353	3	4	3	2	2	2	3	4	2	1	2	3	3	3	1	2	2	2	2.44444
1	2	1	3	5	2	1	1	1	2	1	4	2.125	2	3	3	3	4	4	1	4	5	3	2	5	3	4	4	3	5	3.41176	1	3	2	3	4	2	2	5	3	3	4	2	3	2	3	3	3	3	2.83333
3	3	2	3	3	3	5	2	2	3	3	2	2.875	4	3	4	4	4	3	3	2	3	4	4	3	5	3	5	3	4	3.58824	2	2	5	2	3	3	3	5	3	2	1	3	3	2	4	2	2	2	2.72222
1	4	1	2	4	5	3	2	4	4	3	4	3.625	4	4	4	5	3	3	3	5	3	4	4	3	3	2	4	3	4	3.58824	3	3	3	2	3	2	2	4	3	1	2	3	3	3	4	4	3	4	2.88889
2	2	2	1	3	5	3	3	3	4	4	4	3.625	3	5	4	4	4	4	4	3	3	4	5	5	4	4	4	3	4	3.94118	2	1	2	1	1	1	2	2	1	5	2	2	2	2	2	2	2	4	2
3	3	1	3	2	2	1	3	1	3	3	3	2.25	4	5	4	4	3	5	3	5	3	5	3	5	5	3	4	4	5	4.11765	1	5	2	2	2	2	5	5	2	1	4	3	1	3	1	3	3	3	2.66667
1	1	1	2	3	3	3	2	3	3	3	2	2.75	4	5	4	3	5	4	4	4	5	4	5	4	4	4	5	2	5	4.17647	1	4	2	2	2	2	2	2	3	1	4	2	2	1	4	1	1	2	2.11111
2	2	2	3	2	3	2	2	5	3	3	2	2.75	4	4	5	5	4	4	5	5	5	5	3	4	1	5	4	5	3	4.17647	5	3	5	2	3	2	3	3	2	3	3	3	2	2	3	3	2	2	2.83333
2	3	2	2	3	2	3	2	4	1	2	4	2.625	5	4	1	1	1	4	4	2	3	5	4	1	4	4	4	5	4	3.29412	2	5	2	2	2	3	3	3	2	3	2	4	2	2	3	3	3	2	2.66667
2	4	2	2	4	1	4	3	2	2	3	4	2.875	4	3	4	1	4	5	4	4	4	5	5	1	4	4	4	5	5	3.88235	5	2	3	1	2	1	2	1	3	2	1	5	2	4	1	3	1	2	2.27778
2	1	1	1	2	3	3	3	2	4	3	2	2.75	2	1	4	5	5	3	2	4	5	5	5	4	4	4	4	1	3	3.58824	1	1	1	3	1	2	4	2	2	2	1	1	1	1	2	1	1	1	1.55556
1	1	2	3	4	4	3	4	4	3	3	4	3.625	4	4	4	4	4	4	5	5	4	4	5	5	5	5	3	5	2	4.23529	1	2	5	2	4	4	5	4	3	4	5	4	5	4	3	4	5	1	3.61111
2	4	1	2	1	3	3	2	1	3	4	3	2.5	1	5	5	4	5	5	4	4	4	2	5	4	1	5	4	5	5	4	3	3	3	3	3	4	2	3	2	2	3	3	3	5	3	3	2	3	2.94444
3	4	1	2	2	4	1	1	3	2	2	2	2.125	5	4	5	4	5	5	2	5	4	5	5	4	5	4	4	4	4	4.35294	3	3	3	2	3	2	2	3	3	3	2	2	3	2	1	3	2	3	2.5
1	3	2	1	2	2	2	2	1	2	4	1	2	5	4	2	4	4	4	4	4	4	2	5	4	5	5	4	4	5	4.05882	3	3	1	3	2	3	3	2	2	1	3	3	3	3	2	3	2	2	2.44444
2	4	1	2	5	1	2	3	5	1	1	1	2.375	4	4	4	4	5	4	4	4	4	1	4	5	4	4	3	5	5	4	1	2	2	2	3	2	2	3	2	4	3	3	3	4	2	5	3	2	2.66667
1	4	2	1	3	1	5	3	4	1	2	5	3	4	2	5	4	4	5	4	5	2	3	5	5	4	2	4	5	5	4	3	3	3	2	2	3	2	1	2	3	5	3	2	2	2	2	2	3	2.5
3	3	2	1	2	2	2	3	2	1	3	3	2.25	2	5	5	5	4	5	4	5	4	5	1	5	5	3	4	2	2	3.88235	2	2	3	4	2	3	3	2	2	3	1	1	4	2	1	3	2	5	2.5
1	1	1	2	3	3	1	3	4	3	2	3	2.75	5	1	4	4	4	4	3	4	1	4	5	5	4	5	5	1	4	3.70588	3	3	4	3	3	4	3	3	5	1	2	2	2	4	3	3	3	3	3
1	3	2	2	3	3	5	4	4	3	3	4	3.625	5	5	4	3	4	3	5	5	4	4	1	2	5	5	5	4	5	4.05882	4	4	5	4	4	3	4	5	3	2	4	3	5	4	1	5	5	5	3.88889
2	2	2	3	3	3	3	4	4	2	3	4	3.25	4	5	1	4	5	5	4	5	5	5	4	4	5	5	5	5	5	4.47059	4	3	1	3	3	4	4	4	3	3	4	3	4	3	3	3	4	4	3.33333
1	1	2	2	1	4	2	1	2	5	1	5	2.625	4	4	5	2	5	4	5	5	1	4	4	1	1	4	4	4	4	3.58824	3	3	4	2	2	2	3	2	3	2	2	4	3	2	2	3	3	3	2.66667
3	2	2	3	5	1	1	1	2	1	1	4	2	1	4	4	5	2	4	1	5	2	5	4	3	4	4	1	4	5	3.41176	3	3	4	4	3	1	3	3	3	3	2	3	2	4	3	1	2	4	2.83333
3	4	2	3	1	1	5	1	1	4	2	5	2.5	4	4	4	4	5	2	5	5	5	5	4	5	4	4	1	4	1	3.88235	5	4	4	4	5	5	4	5	4	4	5	5	4	2	2	5	4	1	4
1	2	2	2	2	3	3	3	3	5	3	3	3.125	4	5	5	5	4	5	5	1	5	5	5	2	5	4	4	5	5	4.35294	1	4	2	1	2	1	1	1	4	2	3	1	1	2	1	5	2	1	1.94444
1	3	1	1	5	3	4	2	2	3	5	1	3.125	4	5	5	5	1	5	5	4	5	4	5	4	1	3	5	4	4	4.05882	5	2	3	3	3	3	2	2	2	3	2	4	3	3	3	2	2	2	2.72222
3	4	2	3	2	4	5	1	2	1	2	2	2.375	3	4	5	5	2	4	1	5	4	5	4	5	2	4	2	5	4	3.76471	3	2	4	2	2	3	2	2	2	3	3	1	1	2	2	2	3	3	2.33333
1	4	2	2	3	1	2	3	2	3	2	4	2.5	5	4	4	4	5	2	5	4	4	5	5	4	5	4	1	5	4	4.11765	3	3	4	5	4	4	3	1	4	4	4	2	4	1	4	3	5	4	3.44444
2	4	1	2	1	3	1	1	1	2	2	2	1.625	4	4	5	5	4	4	5	4	5	5	2	4	5	4	5	5	4	4.35294	3	3	3	2	3	2	4	3	3	2	4	2	2	2	3	2	3	2	2.66667
2	4	1	2	3	1	4	2	4	3	3	3	2.875	4	5	4	4	4	4	5	5	5	4	4	5	3	4	5	5	5	4.41176	2	2	3	5	2	3	2	2	2	2	4	2	3	5	3	2	2	2	2.66667
2	4	2	2	2	2	5	3	2	2	3	2	2.625	4	4	4	4	2	5	5	4	5	4	5	5	5	5	5	5	4	4.41176	2	1	1	2	2	2	2	2	1	2	2	1	2	2	1	3	1	2	1.72222
2	1	1	2	1	3	2	3	3	5	3	3	2.875	4	5	5	5	4	5	5	5	5	4	4	4	5	5	4	5	5	4.64706	5	2	3	3	3	2	3	3	3	3	2	2	3	2	3	2	2	1	2.61111
1	1	2	3	2	3	2	5	1	3	2	3	2.625	5	4	4	5	4	1	5	5	5	4	4	4	5	5	4	5	4	4.29412	2	2	1	2	2	2	2	2	1	2	2	1	2	1	1	1	1	1	1.55556
3	2	1	1	2	1	2	4	2	1	4	2	2.25	3	4	3	4	4	4	5	5	2	5	4	5	4	5	5	4	5	4.17647	2	3	2	3	2	2	3	1	3	3	4	5	3	5	3	2	4	3	2.94444
1	2	2	3	2	2	4	3	3	1	5	3	2.875	4	2	5	4	4	5	4	4	4	4	5	5	4	4	5	4	5	4.23529	2	4	3	3	3	2	3	5	2	3	2	4	3	3	3	1	5	3	3
2	2	2	1	2	4	2	2	2	2	2	4	2.5	3	3	4	2	5	3	5	4	3	4	2	5	4	4	5	5	4	3.82353	4	1	2	5	1	1	1	2	5	2	2	2	1	1	1	1	2	3	2.05556
1	3	1	1	2	3	3	3	4	2	3	3	2.875	5	4	5	5	5	4	5	4	4	4	4	5	4	5	1	5	1	4.11765	2	2	5	3	3	4	2	2	2	2	2	3	4	3	1	2	2	5	2.72222
1	4	1	2	3	2	3	3	3	3	2	2	2.625	4	1	5	4	4	4	4	5	3	4	5	5	1	4	4	5	4	3.88235	2	2	2	1	4	3	2	2	1	4	1	2	1	1	3	1	5	2	2.16667
1	3	2	2	2	3	2	2	5	2	3	2	2.625	5	4	2	5	1	4	5	4	4	2	2	5	5	4	5	5	4	3.88235	4	5	4	4	4	4	5	4	4	4	4	5	4	1	4	4	5	4	4.05556
2	2	1	2	4	3	2	3	4	3	4	3	3.25	4	5	4	5	4	5	3	4	4	5	5	2	4	4	3	4	4	4.05882	1	2	2	2	1	1	2	4	2	1	2	2	1	1	1	2	1	5	1.83333
3	1	1	1	4	4	1	3	4	4	4	5	3.625	4	4	5	4	5	2	5	4	2	5	5	4	4	5	1	5	4	4	1	4	4	5	4	4	4	4	5	3	5	5	5	5	5	5	3	1	4
1	2	2	2	4	4	4	4	3	4	4	3	3.75	3	5	4	5	5	4	4	3	5	2	4	5	4	5	5	5	4	4.23529	1	3	3	3	1	2	1	3	3	5	4	1	5	3	1	1	2	2	2.44444
3	1	2	1	3	4	4	3	5	2	4	4	3.625	4	2	5	5	5	5	4	5	4	4	5	5	4	2	4	5	2	4.11765	4	2	2	2	1	2	2	4	1	2	1	1	3	1	4	2	2	1	2.05556
2	4	2	2	2	4	2	3	4	2	3	2	2.75	2	2	3	2	5	1	2	2	2	4	4	4	4	5	5	4	2	3.11765	1	2	1	1	2	1	1	2	2	1	1	2	1	2	1	4	2	1	1.55556
2	2	1	2	3	3	3	4	4	3	3	2	3.125	5	5	4	2	3	4	1	4	5	4	1	1	5	5	3	4	5	3.58824	3	5	2	2	4	5	3	2	1	1	2	2	1	1	1	1	3	1	2.22222
2	3	1	2	4	4	3	3	2	3	3	3	3.125	4	5	4	3	4	5	4	5	5	5	3	5	4	4	3	5	4	4.23529	4	3	5	4	5	4	4	4	1	4	5	4	1	4	5	5	4	5	3.94444
3	4	2	1	2	2	3	2	2	3	1	1	2	5	5	3	5	3	4	4	3	5	5	5	4	2	2	5	5	1	3.88235	4	4	4	4	4	4	3	4	4	3	1	4	5	1	2	4	4	4	3.5
1	4	1	3	3	3	3	3	2	1	2	2	2.375	4	4	5	5	4	4	5	5	4	5	1	4	4	5	3	5	5	4.23529	3	1	2	2	2	1	2	1	5	1	2	4	1	5	2	1	2	2	2.16667
2	2	2	2	3	3	3	5	5	4	2	3	3.5	4	4	4	5	4	1	4	5	4	4	5	5	5	4	5	5	5	4.29412	3	5	3	2	2	1	3	4	3	5	2	1	3	2	3	2	3	1	2.66667
3	1	1	2	2	2	3	5	1	1	1	1	2	3	4	4	5	5	4	5	4	4	4	5	5	4	5	5	4	5	4.41176	5	1	3	3	3	2	5	3	3	2	2	2	3	3	3	2	4	1	2.77778
2	3	1	3	2	5	3	3	4	1	2	5	3.125	3	1	5	5	4	1	5	4	5	4	5	5	5	2	5	4	5	4	5	5	1	4	5	4	5	4	5	5	4	5	2	4	5	2	1	4	3.88889
3	3	2	2	3	3	4	4	5	3	3	4	3.625	4	4	4	5	4	5	1	4	5	4	4	5	3	1	4	5	5	3.94118	5	1	5	5	5	4	4	3	5	4	4	4	5	5	4	5	4	5	4.27778
3	2	2	1	3	3	3	3	4	3	3	3	3.125	4	4	5	5	4	4	4	4	5	4	5	4	3	5	5	4	5	4.35294	3	2	3	2	2	2	3	2	3	2	1	2	1	2	5	3	3	2	2.38889
2	2	2	1	3	3	3	3	3	5	3	3	3.25	5	2	5	4	5	5	5	5	2	5	5	4	2	5	5	4	2	4.11765	3	3	4	3	4	3	3	4	4	4	4	3	2	3	4	3	3	3	3.33333
3	2	1	3	2	2	1	2	2	2	2	2	1.875	4	2	5	4	5	5	5	4	4	3	4	4	2	4	4	3	1	3.70588	2	2	3	3	2	4	3	2	2	3	3	3	2	5	2	2	3	2	2.66667
1	4	2	2	3	5	5	4	3	3	4	4	3.875	4	5	4	1	4	5	5	1	5	2	2	3	4	5	4	5	5	3.76471	3	2	2	2	3	3	3	2	2	2	5	3	2	2	3	1	3	2	2.5
1	4	1	1	3	2	3	3	2	2	2	3	2.5	5	5	5	5	2	4	5	2	5	5	1	5	2	4	5	5	2	3.94118	4	1	3	4	3	4	3	3	2	4	4	3	3	4	4	3	3	3	3.22222
3	1	1	1	4	2	3	2	2	3	2	2	2.5	5	4	3	4	2	2	2	4	4	1	5	1	4	4	4	5	5	3.47059	2	3	2	3	3	3	3	2	2	2	1	3	2	3	3	3	3	2	2.5
3	3	2	1	3	3	3	2	3	3	3	5	3.125	4	5	3	4	5	4	5	4	4	5	1	5	5	5	5	4	5	4.29412	3	3	2	3	3	2	3	5	2	5	3	2	3	1	3	3	5	2	2.94444
3	4	1	1	5	2	2	3	5	4	3	3	3.375	4	4	5	2	5	5	4	5	3	5	5	4	5	5	3	4	5	4.29412	3	4	3	1	2	1	3	3	3	3	3	2	2	3	2	2	3	1	2.44444
2	1	2	2	1	2	5	1	1	1	2	2	1.875	4	4	4	5	5	4	4	3	4	4	5	4	1	2	4	5	4	3.88235	4	4	4	4	4	4	3	4	4	4	4	3	3	3	3	3	4	3	3.61111
1	2	1	2	1	4	2	2	4	3	5	3	3	5	4	5	4	5	4	4	5	5	2	4	4	4	5	3	4	5	4.23529	4	5	4	4	4	3	4	4	5	1	4	4	3	3	2	3	3	5	3.61111
3	1	2	2	2	1	1	5	1	2	2	2	2	5	2	4	5	5	4	5	5	4	5	5	4	4	1	4	4	1	3.94118	3	3	2	3	3	2	2	3	5	4	2	3	3	2	2	3	3	2	2.77778
3	2	2	1	2	1	1	4	1	2	4	1	2	4	2	5	4	4	5	4	4	4	3	4	1	4	5	4	5	4	3.88235	3	4	5	4	1	4	1	4	3	1	3	4	4	4	4	4	4	1	3.22222
3	2	1	2	1	1	2	2	1	1	2	1	1.375	1	4	4	4	5	1	5	5	1	4	5	3	1	5	3	1	1	3.11765	2	3	1	3	3	3	2	2	3	5	4	1	2	2	3	3	2	3	2.61111
3	3	1	2	2	2	4	3	3	2	2	2	2.5	4	5	4	5	4	4	5	2	4	5	4	2	2	5	1	5	3	3.76471	4	5	1	4	4	5	3	5	4	5	5	4	5	5	4	5	5	5	4.33333
3	4	1	3	4	4	1	3	1	4	3	3	2.875	5	5	5	4	4	4	5	5	5	5	4	5	5	5	2	4	3	4.41176	3	3	3	3	3	3	2	2	4	3	2	3	3	4	3	1	3	2	2.77778
3	4	1	1	3	1	2	2	2	3	3	3	2.375	5	5	2	5	5	5	4	5	4	4	4	2	5	5	4	5	5	4.35294	2	3	2	2	3	2	2	3	2	2	3	2	2	1	2	2	5	3	2.38889
3	3	2	2	4	4	3	4	2	4	3	3	3.375	4	4	4	4	4	1	4	4	4	4	3	5	5	5	5	5	1	3.88235	3	3	2	2	3	3	1	2	3	3	2	3	2	3	1	2	1	5	2.44444
1	3	1	1	1	2	1	2	1	2	1	4	1.75	4	4	5	5	4	5	5	5	5	5	5	4	5	5	5	4	5	4.70588	2	2	4	2	3	2	2	3	3	3	2	4	2	2	2	3	3	2	2.55556
1	4	1	3	2	2	2	1	1	2	1	2	1.625	4	5	4	5	4	2	2	5	2	5	5	5	5	4	4	5	4	4.11765	2	2	2	2	2	1	1	1	1	2	1	2	1	3	2	2	4	2	1.83333
3	3	1	3	3	2	3	3	3	2	3	3	2.75	3	4	5	5	5	4	5	4	5	4	4	4	4	4	5	4	4	4.29412	2	3	2	3	3	3	2	3	2	3	2	5	2	2	4	2	2	1	2.55556
1	1	1	1	3	2	3	3	2	3	5	2	2.875	4	5	4	4	5	5	4	4	5	4	5	5	4	5	5	5	3	4.47059	1	1	5	3	1	1	2	2	4	4	2	4	1	2	2	1	3	4	2.38889
3	1	1	1	2	1	4	2	1	2	2	1	1.875	3	4	4	5	5	4	4	5	5	4	4	5	1	5	3	2	5	4	3	4	3	3	4	4	2	5	3	3	4	3	3	3	2	3	3	3	3.22222
2	2	2	2	2	2	5	2	2	4	3	1	2.625	5	4	5	5	5	5	5	4	2	5	4	4	4	5	5	5	3	4.41176	4	3	3	3	1	3	3	2	3	2	3	3	3	2	3	2	4	2	2.72222
3	1	2	3	2	4	4	2	4	3	2	2	2.875	4	4	5	3	3	5	4	4	4	4	4	5	4	5	1	5	1	3.82353	3	4	4	3	3	4	4	4	1	4	4	4	4	3	4	4	4	4	3.61111
3	3	2	1	3	4	2	4	4	4	3	3	3.375	5	4	5	1	2	5	2	4	4	4	5	1	4	4	4	5	4	3.70588	3	1	5	1	2	2	5	1	1	2	2	2	5	4	3	2	2	1	2.44444
2	3	2	2	1	2	3	1	1	2	1	1	1.5	1	5	4	4	4	1	5	2	5	3	5	2	5	4	3	4	5	3.64706	2	3	2	2	2	2	3	2	2	2	5	3	4	3	2	3	2	2	2.55556
2	3	2	2	1	4	1	2	1	1	2	4	2	4	3	3	5	4	5	4	5	2	4	4	5	4	4	2	4	5	3.94118	2	2	4	2	3	3	3	2	3	3	1	1	5	3	3	5	3	2	2.77778
2	1	2	1	4	3	4	2	3	3	3	3	3.125	3	4	3	5	5	3	5	4	4	2	4	4	5	4	1	5	2	3.70588	3	2	2	3	3	2	2	1	3	3	3	2	2	2	2	3	3	2	2.38889
3	4	1	3	2	2	5	2	2	2	3	3	2.625	5	1	5	4	4	2	5	5	5	4	4	4	3	5	3	5	4	4	3	1	5	4	4	2	3	4	5	4	5	5	4	4	4	4	4	5	3.88889
1	1	1	1	5	3	2	3	2	2	2	3	2.75	4	3	1	3	2	1	5	5	2	5	5	5	5	4	3	5	5	3.70588	2	3	5	2	2	2	3	3	2	1	2	5	2	3	3	2	2	3	2.61111
2	2	2	2	2	3	1	2	3	1	2	1	1.875	5	1	4	4	1	5	5	5	4	3	5	4	5	3	5	4	4	3.94118	2	2	2	4	2	2	3	2	3	1	1	2	2	2	3	2	3	5	2.38889
2	1	2	1	3	3	3	2	3	2	2	2	2.5	4	4	4	4	5	4	4	5	5	4	4	5	5	4	2	4	5	4.23529	3	2	2	2	3	3	3	3	3	4	2	4	3	3	5	3	2	2	2.88889
3	4	1	3	3	3	3	3	5	2	3	3	3.125	5	4	5	3	5	2	4	4	4	4	4	5	4	5	4	5	5	4.23529	2	4	5	2	4	4	3	4	5	4	5	5	3	5	4	4	5	5	4.05556
3	3	2	2	3	3	2	5	1	2	1	1	2.25	5	5	5	4	4	5	5	5	5	5	4	4	4	5	4	2	4	4.41176	3	3	1	2	2	2	2	2	1	2	2	2	5	1	1	1	4	1	2.05556
1	1	1	3	3	4	4	3	3	4	3	3	3.375	4	2	5	4	5	1	2	2	5	5	5	4	3	4	4	5	5	3.82353	1	1	1	2	3	1	1	2	1	1	1	1	1	4	1	1	2	1	1.44444
2	3	1	3	1	2	2	2	1	2	2	2	1.75	5	4	5	4	3	5	5	3	4	5	5	4	5	5	4	5	4	4.41176	1	2	5	1	2	2	2	1	1	2	3	2	1	2	2	2	3	4	2.11111
2	3	1	3	4	1	1	1	2	1	5	2	2.125	4	5	5	3	4	2	5	4	4	5	4	5	5	4	4	5	2	4.11765	5	4	4	4	5	5	4	4	4	4	4	1	2	5	2	4	5	3	3.83333
1	1	2	2	3	3	3	4	3	4	3	3	3.25	1	4	2	5	4	5	1	5	4	4	5	5	4	5	4	5	4	3.94118	3	2	2	3	2	2	2	2	2	2	2	2	2	5	5	5	3	3	2.72222
2	3	2	3	1	1	1	2	2	3	3	1	1.75	5	1	4	5	2	4	3	4	5	5	5	1	3	4	4	5	5	3.82353	1	3	2	2	3	3	2	2	3	2	2	2	2	4	2	3	3	3	2.44444
1	2	1	1	2	2	2	3	2	2	2	2	2.125	5	5	3	5	4	5	4	4	4	1	5	5	4	4	1	4	5	4	3	3	3	2	2	1	4	3	3	2	2	2	2	3	3	3	2	2	2.5
1	3	2	1	4	1	4	4	4	3	4	3	3.375	3	3	5	2	5	4	2	4	5	1	5	5	5	3	5	1	4	3.64706	2	3	4	1	2	2	2	2	3	2	4	2	3	3	3	3	3	1	2.5
2	2	1	1	2	4	3	4	4	4	4	4	3.625	3	4	5	5	4	5	4	4	4	5	4	5	4	1	4	5	4	4.11765	2	2	3	3	2	3	3	3	2	3	5	2	3	2	3	3	2	2	2.66667
1	3	1	2	3	3	3	2	2	5	3	2	2.875	5	5	4	4	5	5	5	5	4	4	4	5	4	4	4	4	5	4.47059	5	2	1	3	1	3	2	2	3	2	1	2	3	2	3	3	2	3	2.38889
2	2	2	1	1	2	1	1	2	1	1	1	1.25	5	5	3	4	4	4	4	5	2	2	5	3	5	5	5	4	4	4.05882	3	3	5	2	3	2	5	2	2	2	2	2	3	3	4	3	3	2	2.83333
1	4	1	3	1	2	1	1	1	2	2	2	1.5	4	4	4	4	3	4	5	2	5	4	2	5	5	4	5	4	3	3.94118	3	1	4	2	3	2	2	2	3	3	3	3	3	3	2	1	3	3	2.55556
1	1	1	1	3	3	1	4	4	3	5	4	3.375	4	2	4	4	5	4	5	4	4	4	5	4	5	5	4	4	4	4.17647	3	2	2	3	5	3	5	3	3	2	3	2	2	2	3	3	4	2	2.88889
3	4	2	2	2	4	4	1	1	3	3	3	2.625	1	5	5	2	4	5	4	5	4	2	1	4	4	4	5	5	4	3.76471	3	3	2	2	3	2	4	3	4	3	2	5	1	2	1	3	3	1	2.61111
1	3	1	1	4	4	3	1	4	3	3	3	3.125	4	5	4	4	4	5	5	5	1	1	5	5	1	3	4	4	5	3.82353	1	3	1	2	1	1	1	1	1	1	1	2	3	1	4	1	3	3	1.72222
1	4	1	2	3	4	3	3	5	3	4	1	3.25	5	4	5	4	5	4	4	4	4	4	2	3	4	4	1	5	4	3.88235	2	2	3	5	2	2	4	4	2	5	1	2	2	1	2	2	4	1	2.55556
3	4	2	1	2	3	2	1	2	1	5	2	2.25	4	3	2	4	4	5	5	5	4	4	5	5	5	4	4	4	1	4	2	2	2	1	3	1	1	2	2	2	1	5	1	2	2	1	2	1	1.83333
2	2	2	1	3	1	2	3	3	3	5	1	2.625	5	4	4	5	4	5	4	5	2	1	2	5	4	5	4	3	1	3.70588	5	5	4	4	4	1	4	5	1	2	5	4	4	4	4	2	5	5	3.77778
1	3	2	3	3	3	2	2	3	2	3	3	2.625	5	4	4	4	4	4	5	4	4	4	4	5	4	3	1	4	4	3.94118	1	1	2	2	2	1	1	3	1	2	2	2	3	2	2	1	4	2	1.88889
1	1	1	3	3	2	4	1	4	3	2	3	2.75	5	5	5	5	5	1	4	4	3	5	5	5	3	3	4	5	5	4.23529	2	1	2	1	1	2	2	2	1	2	2	2	1	2	1	2	2	1	1.61111
3	2	2	1	2	1	4	4	2	2	4	4	2.875	2	5	4	5	4	5	5	5	5	5	5	4	5	4	5	4	5	4.52941	5	3	4	5	4	1	5	4	4	4	5	5	5	5	5	3	5	3	4.16667
3	3	1	1	2	3	3	3	3	2	2	2	2.5	4	5	3	5	4	4	3	5	4	1	4	5	4	5	5	4	5	4.11765	3	3	3	1	3	2	2	3	3	3	2	3	2	3	3	2	3	3	2.61111
2	1	1	2	1	1	4	2	1	2	1	1	1.625	5	2	4	4	1	2	4	5	1	5	5	5	5	5	5	5	5	4	2	1	1	2	1	1	2	2	1	1	2	2	2	2	2	1	1	4	1.66667
2	3	2	1	3	4	1	4	1	1	4	3	2.625	4	4	5	4	2	4	5	4	4	4	5	5	4	4	4	4	2	4	5	3	2	1	3	2	3	2	4	2	2	2	2	2	1	2	3	3	2.44444
2	2	1	3	3	3	1	3	3	4	4	3	3	2	4	5	5	5	4	4	3	1	5	5	2	1	5	5	5	4	3.82353	3	4	4	4	3	3	3	4	3	4	3	2	3	4	4	3	3	3	3.33333
2	4	1	1	1	2	2	3	2	2	1	1	1.75	4	5	5	5	5	4	4	3	4	1	4	4	4	4	5	5	4	4.11765	2	2	1	2	1	1	1	2	1	4	2	2	2	4	1	2	1	2	1.83333
1	3	1	2	3	2	2	2	2	5	2	3	2.625	5	4	4	3	4	2	5	5	4	3	4	4	3	2	4	4	4	3.76471	2	2	2	5	3	2	3	2	2	2	3	2	3	3	5	1	2	3	2.61111
2	4	1	1	3	1	3	2	1	2	2	2	2	1	5	5	4	5	2	5	1	4	4	4	5	5	5	2	5	5	3.94118	1	1	2	1	1	3	1	4	2	2	1	1	2	1	5	1	1	2	1.77778
1	4	2	2	3	3	1	2	3	3	2	1	2.25	5	5	1	5	1	2	5	3	5	1	4	4	5	1	5	1	4	3.35294	2	3	4	2	5	3	3	2	3	3	3	2	1	3	2	3	1	3	2.66667
3	3	1	3	4	3	3	4	3	1	4	3	3.125	4	1	5	4	5	4	5	4	4	4	5	5	4	4	4	4	5	4.17647	4	3	5	4	4	3	3	1	3	4	4	3	4	4	3	1	3	3	3.27778
1	1	2	1	2	1	2	1	2	2	1	1	1.5	4	4	5	5	4	5	4	5	5	5	2	4	3	5	5	5	5	4.41176	3	4	3	3	4	2	2	2	2	3	3	1	4	2	2	3	2	1	2.55556
1	3	1	1	2	3	2	5	3	5	3	1	3	4	5	4	5	4	3	5	5	4	4	5	2	5	2	1	4	2	3.76471	1	3	2	2	2	1	2	3	1	2	4	1	1	1	4	4	2	1	2.05556
1	4	2	3	2	3	3	2	3	4	5	2	3	5	4	5	5	1	4	4	5	5	4	5	1	4	5	5	4	4	4.11765	5	1	2	2	4	1	1	1	1	2	4	1	1	1	1	5	3	1	2.05556
3	1	1	2	2	4	4	3	3	5	2	1	3	5	1	4	5	4	1	4	4	4	4	5	3	3	4	4	2	1	3.41176	2	2	3	3	3	3	3	3	2	2	3	2	3	3	3	2	2	3	2.61111
2	4	2	2	2	3	3	3	4	3	3	3	3	5	4	5	5	5	5	5	4	2	5	4	5	4	4	4	5	4	4.41176	5	3	3	3	3	4	4	4	3	3	5	3	3	3	3	3	1	4	3.33333
3	4	2	2	1	3	2	3	3	2	2	3	2.375	4	4	5	1	4	5	5	5	4	4	4	4	5	4	5	2	5	4.11765	2	1	1	2	5	1	1	2	1	1	2	1	1	2	2	3	1	2	1.72222
1	4	1	1	4	2	4	3	4	4	1	3	3.125	4	5	2	5	4	4	2	4	1	2	3	2	5	1	4	5	4	3.35294	3	3	4	5	4	4	4	2	5	4	4	3	2	4	4	4	4	4	3.72222
3	2	1	2	2	5	3	3	3	2	3	3	3	5	5	4	4	5	4	4	5	5	4	4	4	5	5	4	3	5	4.41176	3	4	5	3	4	3	1	3	3	4	3	4	3	3	2	2	3	5	3.22222
1	2	2	3	3	2	2	2	3	1	3	3	2.375	1	5	4	5	5	5	4	4	4	5	2	5	2	4	4	5	4	4	2	2	2	1	1	2	2	1	1	1	2	2	2	5	2	5	1	1	1.94444
3	4	2	2	4	2	3	4	4	3	3	1	3	3	4	3	1	3	2	1	5	4	2	3	4	5	3	4	4	4	3.23529	3	3	2	3	3	2	5	2	3	3	1	3	2	3	3	2	1	5	2.72222
3	1	1	2	1	2	3	2	1	1	4	1	1.875	5	5	4	4	4	5	5	5	4	1	5	5	4	3	2	5	4	4.11765	2	1	2	1	1	2	3	3	2	5	2	1	2	2	1	1	2	2	1.94444
1	3	2	1	1	1	1	1	1	3	2	4	1.75	5	5	5	4	4	3	4	5	5	4	4	1	2	5	5	5	4	4.11765	3	3	2	2	3	4	2	3	3	2	1	3	3	1	3	1	2	2	2.38889
1	2	1	3	2	4	3	2	3	2	2	3	2.625	5	5	5	5	5	2	4	4	2	4	3	1	5	4	4	4	4	3.88235	1	1	2	1	2	2	2	2	2	2	1	2	1	2	1	3	1	1	1.61111
2	3	1	1	1	2	2	2	2	1	3	5	2.25	4	5	4	4	5	5	2	5	5	4	5	3	3	5	5	2	2	4	3	3	3	2	2	3	3	3	2	2	3	3	2	4	3	2	3	2	2.66667
3	1	1	1	1	3	1	4	1	4	3	4	2.625	5	2	4	4	4	4	4	5	2	5	4	5	5	5	4	4	5	4.17647	4	3	3	3	3	3	4	4	3	2	2	3	5	4	4	4	4	5	3.5
2	4	1	1	1	1	4	1	1	1	4	2	1.875	1	5	5	5	5	2	4	5	3	4	3	5	4	5	5	3	5	4.05882	1	2	4	4	4	2	1	2	1	3	2	2	1	2	1	1	1	3	2.05556
1	4	1	2	3	3	2	2	2	1	2	3	2.25	5	5	4	5	4	5	5	5	4	5	4	5	5	4	4	5	4	4.58824	3	5	2	5	5	2	2	2	2	5	3	1	3	1	2	2	2	2	2.72222
[truncated: 11 more columns]
